# Supplementary material for: Crystal structure of bis­(4-acetyl­pyridine-κN)bis­(ethanol-κO)bis­(thio­cyanato-κN)manganese(II)
Source: Acta Crystallogr E Crystallogr Commun. 2015 Mar 11;71(Pt 4):m81–2. doi: 10.1107/S2056989015004533 (PMC4438791; doi:10.1107/S2056989015004533)
Supplement: Supplementary file 1 [file e-71-00m81-sup1.cif]

##############################################################################
#                                                                            #
# This CIF contains the data in a paper accepted for publication in          #
# Acta Crystallographica Section E. It conforms to the requirements of       #
# Notes for Authors for Acta Crystallographica Section E, and has been       #
# peer reviewed under the auspices of the IUCr Commission on Journals.       #
#                                                                            #
# Full details of the Crystallographic Information File format               #
# are given in the paper "The Crystallographic Information File (CIF):       #
# a New Standard Archive File for Crystallography" by S. R. Hall, F. H.      #
# Allen and I. D. Brown [Acta Cryst. (1991), A47, 655-685].                  #
#                                                                            #
# The current version of the core CIF dictionary is obtainable from          #
# ftp://ftp.iucr.org/pub/cif_core.dic.                                       #
#                                                                            #
# Software is freely available for graphical display of the structure(s)     #
# in this CIF. For information consult the CIF software page                 #
# http://www.iucr.org/resources/cif/software.                                #
#                                                                            #
# This file may be used for bona fide research purposes within the           #
# scientific community so long as proper attribution is given to the journal # 
# article from which it was obtained.                                        #
#                                                                            #
##############################################################################
data_I
_database_code_depnum_ccdc_archive 'CCDC 1052202'
_audit_creation_method     SHELXL-2014
_chemical_name_systematic
;
Bis(ethanol-\k<i>O</i>)bis[1-(pyridin-4-yl)ethan-1-one-\
\k<i>N</i>]bis(thiocyanato-\k<i>N</i>)manganese(II)
;
_chemical_name_common
;
Bis(4-acetylpyridine-\k<i>N</i>)bis(ethanol-\k<i>O</i>)bis(thiocyanato-\
\k<i>N</i>)manganese(II)
;
_chemical_formula_moiety     'C20 H26 Mn N4 O4 S2'
_chemical_formula_sum     'C20 H26 Mn N4 O4 S2'
_chemical_formula_iupac     '[Mn (N C S)2 (C7 H7 N O)2 (C2 H6 O)2]'
_chemical_formula_weight     505.51
_chemical_melting_point     ?
_shelx_space_group_comment
;
The symmetry employed for this shelxl refinement is uniquely defined
by the following loop, which should always be used as a source of
symmetry information in preference to the above space-group names.
They are only intended as comments.
;
_space_group_crystal_system     triclinic
_space_group_name_H-M_alt     'P -1'
_space_group_name_Hall     '-P 1'
loop_
    _space_group_symop_operation_xyz
    'x, y, z'
    '-x, -y, -z'
_cell_length_a     6.9547(7)
_cell_length_b     9.7733(9)
_cell_length_c     10.1859(9)
_cell_angle_alpha     117.449(10)
_cell_angle_beta     94.978(11)
_cell_angle_gamma     93.379(11)
_cell_volume     608.23(11)
_cell_formula_units_Z     1
_cell_measurement_reflns_used     6535
_cell_measurement_theta_min     2.363
_cell_measurement_theta_max     26.992
_cell_measurement_temperature     200(2)
_exptl_crystal_description     block
_exptl_crystal_colour     colorless
_exptl_crystal_size_max     0.037
_exptl_crystal_size_mid     0.026
_exptl_crystal_size_min     0.018
_exptl_crystal_density_diffrn     1.380
_exptl_crystal_density_meas     ?
_exptl_crystal_density_method     ?
_exptl_crystal_F_000     263
_exptl_absorpt_coefficient_mu     0.746
_exptl_absorpt_correction_type     numerical
_exptl_absorpt_process_details
;
(<i>X-SHAPE</i> and <i>X-RED32</i>; Stoe & Cie, 2008)
;
_shelx_estimated_absorpt_T_min     ?
_shelx_estimated_absorpt_T_max     ?
_exptl_absorpt_correction_T_min     0.966
_exptl_absorpt_correction_T_max     0.977
_exptl_special_details     ?
_diffrn_ambient_temperature     200(2)
_diffrn_radiation_type     MoK\a
_diffrn_radiation_wavelength     0.71073
_diffrn_measurement_device_type     'Stoe IPDS-1'
_diffrn_measurement_method     'phi scans'
_diffrn_detector_area_resol_mean     ?
_diffrn_reflns_number     6535
_diffrn_reflns_av_R_equivalents     0.0393
_diffrn_reflns_theta_min     2.363
_diffrn_reflns_theta_max     26.992
_diffrn_reflns_theta_full     25.242
_diffrn_measured_fraction_theta_max     0.975
_diffrn_measured_fraction_theta_full     0.980
_diffrn_reflns_limit_h_min     -8
_diffrn_reflns_limit_h_max     8
_diffrn_reflns_limit_k_min     -12
_diffrn_reflns_limit_k_max     12
_diffrn_reflns_limit_l_min     -13
_diffrn_reflns_limit_l_max     13
_refine_special_details     ?
_reflns_number_total     2583
_reflns_number_gt     2163
_reflns_threshold_expression     I>2\s(I)
_refine_ls_structure_factor_coef     Fsqd
_refine_ls_matrix_type     full
_refine_ls_R_factor_all     0.0414
_refine_ls_R_factor_gt     0.0327
_refine_ls_wR_factor_gt     0.0848
_refine_ls_wR_factor_ref     0.0879
_refine_ls_goodness_of_fit_ref     1.040
_refine_ls_restrained_S_all     1.040
_refine_ls_number_reflns     2583
_refine_ls_number_parameters     144
_refine_ls_number_restraints     0
_refine_ls_hydrogen_treatment     constr
_refine_ls_weighting_scheme     calc
_refine_ls_weighting_details
                      'w=1/[\s^2^(Fo^2^)+(0.0565P)^2^] where P=(Fo^2^+2Fc^2^)/3'
_atom_sites_solution_hydrogens     mixed
_atom_sites_solution_primary     ?
_atom_sites_solution_secondary     ?
_refine_ls_shift/su_max     0.000
_refine_ls_shift/su_mean     0.000
_refine_diff_density_max     0.255
_refine_diff_density_min     -0.350
_refine_ls_extinction_method
;
SHELXL2013 (Sheldrick, 2015)
;
_refine_ls_extinction_coef     0.069(8)
_refine_ls_extinction_expression
                                  'Fc^*^=kFc[1+0.001xFc^2^\l^3^/sin(2\q)]^-1/4^'
loop_
    _atom_type_symbol
    _atom_type_description
    _atom_type_scat_dispersion_real
    _atom_type_scat_dispersion_imag
    _atom_type_scat_source
    'C' 'C' 0.0033 0.0016
                         'International Tables Vol C Tables 4.2.6.8 and 6.1.1.4'
    'H' 'H' 0.0000 0.0000
                         'International Tables Vol C Tables 4.2.6.8 and 6.1.1.4'
    'Mn' 'Mn' 0.3368 0.7283
                         'International Tables Vol C Tables 4.2.6.8 and 6.1.1.4'
    'N' 'N' 0.0061 0.0033
                         'International Tables Vol C Tables 4.2.6.8 and 6.1.1.4'
    'O' 'O' 0.0106 0.0060
                         'International Tables Vol C Tables 4.2.6.8 and 6.1.1.4'
    'S' 'S' 0.1246 0.1234
                         'International Tables Vol C Tables 4.2.6.8 and 6.1.1.4'
_computing_data_collection
;
X-AREA (Stoe & Cie, 2008)
;
_computing_cell_refinement
;
X-AREA (Stoe & Cie, 2008)
;
_computing_data_reduction
;
X-AREA (Stoe & Cie, 2008)
;
_computing_structure_solution
;
SHELXS97 (Sheldrick, 2008)
;
_computing_structure_refinement
;
SHELXL2013 (Sheldrick, 2015)
;
_computing_molecular_graphics
;
XP in SHELXTL (Sheldrick, 2008) and DIAMOND (Brandenburg, 1999)
;
_computing_publication_material
;
publCIF (Westrip, 2010)
;
loop_
    _atom_site_type_symbol
    _atom_site_label
    _atom_site_fract_x
    _atom_site_fract_y
    _atom_site_fract_z
    _atom_site_U_iso_or_equiv
    _atom_site_adp_type
    _atom_site_calc_flag
    _atom_site_occupancy
    _atom_site_disorder_assembly
    _atom_site_disorder_group
    Mn Mn1 1.0000 0.5000 0.5000 0.02081(14) Uani d 1 . .
    N N1 0.9402(2) 0.42929(18) 0.66517(15) 0.0300(3) Uani d 1 . .
    C C1 0.8976(2) 0.35987(19) 0.72660(17) 0.0245(3) Uani d 1 . .
    S S1 0.83508(10) 0.25963(7) 0.80913(7) 0.05345(19) Uani d 1 . .
    N N11 0.8542(2) 0.25989(15) 0.30663(15) 0.0250(3) Uani d 1 . .
    C C11 0.8030(3) 0.1414(2) 0.33223(19) 0.0339(4) Uani d 1 . .
    H H11 0.8081 0.1609 0.4329 0.041 Uiso calc 1 . .
    C C12 0.7431(3) -0.0080(2) 0.22080(19) 0.0338(4) Uani d 1 . .
    H H12 0.7099 -0.0886 0.2451 0.041 Uiso calc 1 . .
    C C13 0.7325(2) -0.03842(18) 0.07316(17) 0.0241(3) Uani d 1 . .
    C C14 0.7813(3) 0.0837(2) 0.04487(18) 0.0276(4) Uani d 1 . .
    H H14 0.7738 0.0676 -0.0549 0.033 Uiso calc 1 . .
    C C15 0.8413(3) 0.2296(2) 0.16300(18) 0.0278(4) Uani d 1 . .
    H H15 0.8749 0.3123 0.1417 0.033 Uiso calc 1 . .
    C C16 0.6741(3) -0.19848(19) -0.05499(18) 0.0285(4) Uani d 1 . .
    C C17 0.6365(3) -0.3314(2) -0.0243(2) 0.0417(5) Uani d 1 . .
    H H17A 0.6077 -0.4275 -0.1188 0.063 Uiso calc 1 . .
    H H17B 0.5254 -0.3158 0.0322 0.063 Uiso calc 1 . .
    H H17C 0.7515 -0.3384 0.0341 0.063 Uiso calc 1 . .
    O O11 0.6621(2) -0.21465(16) -0.18155(14) 0.0409(3) Uani d 1 . .
    C C21 0.6624(4) 0.8271(3) 0.4935(3) 0.0549(6) Uani d 1 . .
    H H21A 0.5856 0.8597 0.4296 0.082 Uiso calc 1 . .
    H H21B 0.6313 0.8831 0.5958 0.082 Uiso calc 1 . .
    H H21C 0.8010 0.8504 0.4921 0.082 Uiso calc 1 . .
    C C22 0.6154(3) 0.6558(2) 0.4366(2) 0.0367(4) Uani d 1 . .
    H H22A 0.4748 0.6326 0.4363 0.044 Uiso calc 1 . .
    H H22B 0.6445 0.5999 0.3325 0.044 Uiso calc 1 . .
    O O21 0.72349(18) 0.60072(14) 0.52571(12) 0.0291(3) Uani d 1 . .
    H H1O1 0.6854 0.6446 0.6101 0.044 Uiso d 1 . .
loop_
    _atom_site_aniso_label
    _atom_site_aniso_U_11
    _atom_site_aniso_U_22
    _atom_site_aniso_U_33
    _atom_site_aniso_U_12
    _atom_site_aniso_U_13
    _atom_site_aniso_U_23
    Mn1 0.0266(2) 0.01896(19) 0.01844(18) 0.00180(12) 0.00503(13) 0.00984(14)
    N1 0.0409(9) 0.0290(7) 0.0236(7) 0.0005(6) 0.0079(6) 0.0150(6)
    C1 0.0280(8) 0.0232(7) 0.0217(7) 0.0021(6) 0.0039(6) 0.0099(6)
    S1 0.0678(4) 0.0535(4) 0.0652(4) 0.0037(3) 0.0157(3) 0.0489(3)
    N11 0.0295(7) 0.0219(7) 0.0220(6) 0.0014(5) 0.0027(5) 0.0091(6)
    C11 0.0525(12) 0.0266(8) 0.0206(7) -0.0014(8) 0.0051(7) 0.0099(7)
    C12 0.0539(12) 0.0225(8) 0.0245(8) -0.0016(8) 0.0056(8) 0.0111(7)
    C13 0.0237(8) 0.0241(7) 0.0219(7) 0.0041(6) 0.0051(6) 0.0080(6)
    C14 0.0323(9) 0.0305(8) 0.0194(7) 0.0012(7) 0.0039(6) 0.0114(7)
    C15 0.0338(9) 0.0267(8) 0.0240(7) -0.0015(7) 0.0026(7) 0.0136(7)
    C16 0.0273(8) 0.0258(8) 0.0254(8) 0.0060(7) 0.0056(7) 0.0053(7)
    C17 0.0550(13) 0.0229(9) 0.0374(10) -0.0008(8) 0.0026(9) 0.0069(8)
    O11 0.0527(8) 0.0372(7) 0.0221(6) 0.0057(6) 0.0073(6) 0.0043(5)
    C21 0.0604(15) 0.0522(13) 0.0762(16) 0.0160(11) 0.0178(13) 0.0477(13)
    C22 0.0325(9) 0.0459(11) 0.0341(9) 0.0083(8) 0.0003(7) 0.0210(9)
    O21 0.0336(6) 0.0315(6) 0.0238(5) 0.0115(5) 0.0080(5) 0.0128(5)
_geom_special_details
;
 All esds (except the esd in the dihedral angle between two l.s. planes)
 are estimated using the full covariance matrix.  The cell esds are taken
 into account individually in the estimation of esds in distances, angles
 and torsion angles; correlations between esds in cell parameters are only
 used when they are defined by crystal symmetry.  An approximate (isotropic)
 treatment of cell esds is used for estimating esds involving l.s. planes.
;
loop_
    _geom_bond_atom_site_label_1
    _geom_bond_atom_site_label_2
    _geom_bond_site_symmetry_2
    _geom_bond_distance
    _geom_bond_publ_flag
    Mn1 N1 2_766 2.1543(15) ?
    Mn1 N1 . 2.1543(15) ?
    Mn1 O21 2_766 2.1928(12) ?
    Mn1 O21 . 2.1929(12) ?
    Mn1 N11 2_766 2.3508(14) ?
    Mn1 N11 . 2.3508(14) ?
    N1 C1 . 1.157(2) ?
    C1 S1 . 1.6211(18) ?
    N11 C11 . 1.334(2) ?
    N11 C15 . 1.346(2) ?
    C11 C12 . 1.383(2) ?
    C11 H11 . 0.9500 ?
    C12 C13 . 1.386(2) ?
    C12 H12 . 0.9500 ?
    C13 C14 . 1.381(3) ?
    C13 C16 . 1.505(2) ?
    C14 C15 . 1.385(2) ?
    C14 H14 . 0.9500 ?
    C15 H15 . 0.9500 ?
    C16 O11 . 1.219(2) ?
    C16 C17 . 1.484(3) ?
    C17 H17A . 0.9800 ?
    C17 H17B . 0.9800 ?
    C17 H17C . 0.9800 ?
    C21 C22 . 1.502(3) ?
    C21 H21A . 0.9800 ?
    C21 H21B . 0.9800 ?
    C21 H21C . 0.9800 ?
    C22 O21 . 1.435(2) ?
    C22 H22A . 0.9900 ?
    C22 H22B . 0.9900 ?
    O21 H1O1 . 0.8400 ?
loop_
    _geom_angle_atom_site_label_1
    _geom_angle_atom_site_label_2
    _geom_angle_atom_site_label_3
    _geom_angle_site_symmetry_1
    _geom_angle_site_symmetry_3
    _geom_angle
    _geom_angle_publ_flag
    N1 Mn1 N1 2_766 . 180.0 ?
    N1 Mn1 O21 2_766 2_766 88.59(5) ?
    N1 Mn1 O21 . 2_766 91.41(5) ?
    N1 Mn1 O21 2_766 . 91.41(5) ?
    N1 Mn1 O21 . . 88.59(5) ?
    O21 Mn1 O21 2_766 . 180.0 ?
    N1 Mn1 N11 2_766 2_766 91.13(5) ?
    N1 Mn1 N11 . 2_766 88.87(5) ?
    O21 Mn1 N11 2_766 2_766 92.35(5) ?
    O21 Mn1 N11 . 2_766 87.65(5) ?
    N1 Mn1 N11 2_766 . 88.87(5) ?
    N1 Mn1 N11 . . 91.13(5) ?
    O21 Mn1 N11 2_766 . 87.65(5) ?
    O21 Mn1 N11 . . 92.35(5) ?
    N11 Mn1 N11 2_766 . 180.0 ?
    C1 N1 Mn1 . . 164.93(13) ?
    N1 C1 S1 . . 178.67(16) ?
    C11 N11 C15 . . 116.73(14) ?
    C11 N11 Mn1 . . 121.49(11) ?
    C15 N11 Mn1 . . 121.25(11) ?
    N11 C11 C12 . . 123.87(16) ?
    N11 C11 H11 . . 118.1 ?
    C12 C11 H11 . . 118.1 ?
    C11 C12 C13 . . 118.96(17) ?
    C11 C12 H12 . . 120.5 ?
    C13 C12 H12 . . 120.5 ?
    C14 C13 C12 . . 117.87(15) ?
    C14 C13 C16 . . 119.69(15) ?
    C12 C13 C16 . . 122.44(16) ?
    C13 C14 C15 . . 119.50(15) ?
    C13 C14 H14 . . 120.2 ?
    C15 C14 H14 . . 120.2 ?
    N11 C15 C14 . . 123.05(16) ?
    N11 C15 H15 . . 118.5 ?
    C14 C15 H15 . . 118.5 ?
    O11 C16 C17 . . 122.10(16) ?
    O11 C16 C13 . . 118.40(17) ?
    C17 C16 C13 . . 119.49(16) ?
    C16 C17 H17A . . 109.5 ?
    C16 C17 H17B . . 109.5 ?
    H17A C17 H17B . . 109.5 ?
    C16 C17 H17C . . 109.5 ?
    H17A C17 H17C . . 109.5 ?
    H17B C17 H17C . . 109.5 ?
    C22 C21 H21A . . 109.5 ?
    C22 C21 H21B . . 109.5 ?
    H21A C21 H21B . . 109.5 ?
    C22 C21 H21C . . 109.5 ?
    H21A C21 H21C . . 109.5 ?
    H21B C21 H21C . . 109.5 ?
    O21 C22 C21 . . 112.19(18) ?
    O21 C22 H22A . . 109.2 ?
    C21 C22 H22A . . 109.2 ?
    O21 C22 H22B . . 109.2 ?
    C21 C22 H22B . . 109.2 ?
    H22A C22 H22B . . 107.9 ?
    C22 O21 Mn1 . . 130.79(11) ?
    C22 O21 H1O1 . . 105.5 ?
    Mn1 O21 H1O1 . . 120.2 ?
loop_
    _geom_hbond_atom_site_label_D
    _geom_hbond_atom_site_label_H
    _geom_hbond_atom_site_label_A
    _geom_hbond_site_symmetry_A
    _geom_hbond_distance_DH
    _geom_hbond_distance_HA
    _geom_hbond_distance_DA
    _geom_hbond_angle_DHA
    O21 H1O1 O11 1_566 0.84 1.95 2.7714(17) 164.1
_shelx_hkl_file
;
  -1   0   0 1505.64   28.00   0
   1   0   0 1533.10   28.98   0
   2   0   0 2868.46   26.94   0
  -2   0   0 3081.08   28.10   0
  -3   0   0  315.93    8.22   0
   3   0   0  328.72   10.82   0
   4   0   0   -1.31    7.02   0
  -4   0   0    5.72    5.52   0
   5   0   0  112.95    5.77   0
  -5   0   0  118.36    6.39   0
  -6   0   0  360.09    7.11   0
   6   0   0  367.23    7.37   0
  -7   0   0   90.96    5.39   0
   7   0   0  101.06    7.60   0
  -8   0   0   41.06    5.37   0
   8   0   0   58.55    7.43   0
   8  -1   0   88.99    8.08   0
  -8   1   0  118.96    7.75   0
   7  -1   0  152.85    6.32   0
  -7   1   0  138.24    6.05   0
   6  -1   0   27.22    4.53   0
  -6   1   0   32.94    5.62   0
   5  -1   0    6.74    6.65   0
  -5   1   0   13.00    5.60   0
  -4   1   0 1192.46   13.30   0
   4  -1   0 1137.72   12.98   0
  -3   1   0 1289.47   15.56   0
   3  -1   0 1331.73   16.19   0
   1  -1   0 1614.57   26.34   0
  -1   1   0 1527.86   25.04   0
   0   1   0  361.94   15.32   0
   0  -1   0  135.40   10.40   0
   1   1   0  672.76   15.25   0
  -1  -1   0  688.36   14.72   0
   2   1   0 2409.92   23.07   0
  -2  -1   0 2313.57   21.85   0
  -3  -1   0  348.41    8.36   0
   3   1   0  355.08   10.52   0
   4   1   0 1544.04   15.28   0
  -4  -1   0 1526.13   14.25   0
  -5  -1   0  156.07    5.54   0
   5   1   0  170.68    7.65   0
  -6  -1   0  124.34    6.24   0
   6   1   0  110.44    6.80   0
   7   1   0   22.68    5.35   0
  -7  -1   0   21.04    6.75   0
  -8  -1   0    3.68    4.81   0
   8   1   0    4.82    8.07   0
   8  -2   0   29.79    7.43   0
  -8   2   0   23.96    7.07   0
  -7   2   0   75.41    7.48   0
   7  -2   0   87.94    5.78   0
   6  -2   0  365.17    7.59   0
  -6   2   0  404.96    7.76   0
  -5   2   0   33.19    5.78   0
   5  -2   0   34.66    4.58   0
  -4   2   0 5475.57   27.45   0
   4  -2   0 5341.27   26.91   0
   3  -2   0 3354.10   23.00   0
  -3   2   0 3156.33   23.11   0
  -2   2   0 1918.12   20.60   0
   2  -2   0 1948.85   21.35   0
  -1   2   0   86.16    8.11   0
   1  -2   0   86.52    9.59   0
   0  -2   0 1043.06   17.31   0
   0   2   0 1041.60   17.68   0
   1   2   0  890.81   15.82   0
  -1  -2   0  878.89   14.77   0
  -2  -2   0  385.59    8.69   0
   2   2   0  376.87    9.23   0
   3   2   0  346.74    8.29   0
  -3  -2   0  329.08    7.67   0
  -4  -2   0 1283.11   13.65   0
   4   2   0 1241.77   13.16   0
   5   2   0   95.48    5.37   0
  -5  -2   0   99.81    6.23   0
   6   2   0   42.50    6.13   0
  -6  -2   0   39.35    4.20   0
  -7  -2   0    5.50    6.62   0
   7   2   0    7.01    5.04   0
   8   2   0   80.01    9.69   0
  -8  -2   0   75.26    7.06   0
   8  -3   0  151.75    6.89   0
  -8   3   0  168.40    8.43   0
  -7   3   0   21.43    5.25   0
   7  -3   0   16.03    7.16   0
  -6   3   0 1130.35   12.81   0
   6  -3   0 1160.27   12.49   0
  -5   3   0  558.16    9.70   0
   5  -3   0  566.64   10.03   0
  -4   3   0 1019.97   12.60   0
   4  -3   0  991.94   12.69   0
   3  -3   0 1109.59   13.47   0
  -3   3   0 1101.14   13.20   0
   2  -3   0    5.49    4.89   0
  -2   3   0    2.35    3.76   0
   1  -3   0   23.49    5.92   0
  -1   3   0   28.01    6.15   0
  -1   3   0   22.18    7.67   0
   1  -3   0   28.01    5.62   0
   0  -3   0   39.95    5.09   0
   0   3   0   39.35    8.08   0
   1   3   0 2107.39   19.55   0
  -1  -3   0 2285.02   19.53   0
  -2  -3   0 1638.39   15.06   0
   2   3   0 1648.72   16.14   0
  -3  -3   0  152.45    6.78   0
   3   3   0  157.98    7.68   0
   4   3   0   17.11    6.67   0
  -4  -3   0   18.02    4.06   0
   5   3   0    8.86    4.72   0
  -5  -3   0    9.04    4.27   0
  -6  -3   0   77.43    5.41   0
   6   3   0   79.04    5.89   0
   7   3   0    6.42    7.31   0
  -7  -3   0   20.17    5.00   0
  -8  -3   0   63.53    9.71   0
   8   3   0   74.43   10.14   0
   8  -4   0   85.27    7.03   0
  -8   4   0   81.65    7.37   0
   7  -4   0  101.89    5.95   0
  -7   4   0  104.52    7.70   0
  -6   4   0  680.71   10.58   0
   6  -4   0  646.08    9.34   0
  -5   4   0  513.25    9.40   0
   5  -4   0  469.73    9.52   0
   4  -4   0   10.00    6.07   0
  -4   4   0    2.82    5.23   0
   3  -4   0   46.28    4.99   0
  -3   4   0   44.96    5.72   0
  -2   4   0  197.75    6.44   0
   2  -4   0  210.41    8.31   0
  -2   4   0  181.91    8.45   0
   2  -4   0  193.36    7.16   0
  -1   4   0  381.48    9.04   0
   1  -4   0  373.21    8.53   0
  -1   4   0  391.42    8.58   0
   0   4   0  882.35   13.21   0
   0  -4   0  895.42   12.57   0
  -1  -4   0 1908.40   16.05   0
   1   4   0 1927.22   16.38   0
   2   4   0   -2.09    6.46   0
  -2  -4   0    4.20    5.17   0
   3   4   0   59.45    5.25   0
  -3  -4   0   64.95    4.58   0
   4   4   0   63.99    4.98   0
  -4  -4   0   68.84    4.54   0
  -5  -4   0   25.28    5.50   0
   5   4   0    9.33    6.26   0
   6   4   0  212.65    6.90   0
  -6  -4   0  216.03    6.57   0
  -7  -4   0  306.84    9.33   0
   7   4   0  245.83    9.35   0
  -8   5   0  120.12   10.52   0
   8  -5   0  112.18    7.27   0
   7  -5   0  114.92    7.70   0
  -7   5   0   91.79    5.95   0
   6  -5   0  194.28    8.41   0
  -6   5   0  187.88    8.10   0
   5  -5   0  109.55    6.62   0
  -5   5   0  108.77    6.16   0
  -4   5   0    9.30    5.18   0
   4  -5   0    8.49    5.78   0
   3  -5   0   26.48    3.82   0
  -3   5   0   29.26    4.70   0
   3  -5   0   30.86    4.74   0
  -3   5   0   30.38    5.38   0
  -2   5   0 1342.31   13.64   0
   2  -5   0 1381.54   13.64   0
  -2   5   0 1418.82   13.96   0
   2  -5   0 1503.66   13.61   0
   1  -5   0 1784.82   16.05   0
  -1   5   0 1826.30   16.46   0
   0   5   0   18.02    6.59   0
   0  -5   0   18.47    5.56   0
  -1  -5   0   13.82    5.39   0
   1   5   0   13.25    6.36   0
  -2  -5   0  207.75    5.86   0
   2   5   0  185.78    6.25   0
   3   5   0  149.66    5.78   0
  -3  -5   0  164.65    6.54   0
   4   5   0  289.79    7.85   0
  -4  -5   0  294.80    7.45   0
  -5  -5   0 1093.33   12.22   0
   5   5   0 1048.60   12.43   0
   6   5   0   26.50    7.80   0
  -6  -5   0   18.57    5.24   0
   7   5   0   12.67    9.34   0
  -7  -5   0   -1.69    9.41   0
   7  -6   0    6.13    7.07   0
  -7   6   0    1.39    7.07   0
   6  -6   0   12.48    6.84   0
  -6   6   0   11.28    6.66   0
   5  -6   0   47.34    4.62   0
  -5   6   0   60.90    6.20   0
  -4   6   0  274.23    7.56   0
   4  -6   0  245.04    6.01   0
  -4   6   0  263.24    7.91   0
   4  -6   0  307.05    7.77   0
   3  -6   0  491.20    9.18   0
  -3   6   0  490.31    9.00   0
   3  -6   0  460.42    8.40   0
  -3   6   0  471.79    9.40   0
  -2   6   0  133.48    5.27   0
   2  -6   0  135.62    5.66   0
  -2   6   0  127.00    5.84   0
   2  -6   0  127.35    5.06   0
  -1   6   0  407.80    7.97   0
   1  -6   0  420.15    7.67   0
  -1   6   0  421.07    7.62   0
   0   6   0    4.77    4.33   0
   0  -6   0    2.91    5.39   0
   1   6   0  592.60    8.80   0
  -1  -6   0  646.29    9.58   0
   2   6   0  637.01    9.83   0
  -2  -6   0  668.00    9.50   0
   3   6   0 1113.46   11.82   0
  -3  -6   0 1248.64   12.02   0
  -4  -6   0   36.08    6.60   0
   4   6   0   24.76    5.30   0
  -5  -6   0   42.13    5.04   0
   5   6   0   43.21    5.48   0
  -6  -6   0   -2.85    5.20   0
   6   6   0   10.67    5.32   0
  -7   7   0    0.06    8.85   0
   7  -7   0   -1.51    8.81   0
   6  -7   0   50.35    5.65   0
  -6   7   0   47.88    5.36   0
  -6   7   0   52.40    7.08   0
  -5   7   0  316.68    8.82   0
  -5   7   0  276.98    7.29   0
   5  -7   0  274.33    6.78   0
   5  -7   0  310.14    7.17   0
   4  -7   0   86.06    7.43   0
  -4   7   0   71.92    5.75   0
  -4   7   0   73.21    6.22   0
   4  -7   0   81.03    5.02   0
  -3   7   0  268.97    7.40   0
  -3   7   0  250.42    7.92   0
   3  -7   0  240.86    5.92   0
   3  -7   0  278.82    7.57   0
  -2   7   0   30.68    6.12   0
  -2   7   0   30.54    4.01   0
   2  -7   0   28.13    3.75   0
   2  -7   0   37.11    4.33   0
  -1   7   0  299.32    7.46   0
  -1   7   0  275.39    6.64   0
   1  -7   0  288.40    7.52   0
   0   7   0  202.03    7.42   0
   0  -7   0  209.01    5.85   0
  -1  -7   0  618.88    8.44   0
   1   7   0  562.40    9.36   0
  -2  -7   0  293.39    7.26   0
   2   7   0  284.12    7.66   0
   3   7   0  295.05    8.76   0
  -3  -7   0  337.48    6.84   0
   4   7   0    3.61    7.15   0
  -4  -7   0    6.35    6.54   0
   5   7   0    4.43    5.13   0
  -5  -7   0    3.94    6.86   0
  -6  -7   0   49.27    9.86   0
   6   7   0   45.53    7.46   0
  -6   8   0    3.38    6.00   0
   6  -8   0    1.63    8.29   0
   6  -8   0    0.12    6.09   0
  -6   8   0   -5.10    8.83   0
   5  -8   0  312.17    8.47   0
  -5   8   0  313.73    9.22   0
  -5   8   0  325.51    9.22   0
   5  -8   0  351.55    9.04   0
   4  -8   0   71.07    5.33   0
   4  -8   0   68.49    6.65   0
  -4   8   0   69.47    6.85   0
  -4   8   0   66.08    7.35   0
   3  -8   0  275.30    8.34   0
  -3   8   0  243.54    8.04   0
  -3   8   0  226.83    8.72   0
   3  -8   0  222.61    7.71   0
  -2   8   0   51.14    4.64   0
  -2   8   0   72.18    4.37   0
   2  -8   0   74.13    6.47   0
   2  -8   0   72.00    7.24   0
  -1   8   0  385.27    7.92   0
  -1   8   0  305.60    8.20   0
   1  -8   0  334.55    6.67   0
   1  -8   0  341.23    6.96   0
   0  -8   0  353.89    7.67   0
   0   8   0  335.50    7.92   0
  -1  -8   0  328.73    8.35   0
   1   8   0  360.30    9.01   0
   2   8   0   -1.96    4.80   0
  -2  -8   0   -0.22    6.25   0
   3   8   0    7.77    6.91   0
  -3  -8   0    1.70    4.67   0
  -4  -8   0    4.92    4.86   0
   4   8   0   14.88    5.27   0
  -5  -8   0   -1.94    8.92   0
   5   8   0    3.68    9.26   0
   5  -9   0   30.58    8.85   0
  -5   9   0   39.09    8.68   0
   5  -9   0   38.99    8.55   0
  -5   9   0   28.99    6.57   0
  -4   9   0   86.09    7.61   0
   4  -9   0   82.94    5.59   0
   4  -9   0   81.58    5.42   0
  -4   9   0   98.85    7.42   0
  -3   9   0   40.36    5.03   0
   3  -9   0   35.88    7.01   0
  -3   9   0   41.73    7.07   0
   3  -9   0   33.21    6.49   0
   2  -9   0  139.85    5.51   0
   2  -9   0  136.12    5.91   0
  -2   9   0  140.85    7.79   0
  -2   9   0  144.97    7.31   0
  -1   9   0  463.11    9.26   0
   1  -9   0  403.26    8.99   0
   1  -9   0  448.11    9.32   0
  -1   9   0  433.71    9.47   0
   0  -9   0   34.63    6.52   0
   0   9   0   33.90    4.98   0
   1   9   0    5.78    4.71   0
  -1  -9   0   10.73    6.34   0
   2   9   0    5.03    4.80   0
  -2  -9   0    2.10    4.61   0
  -3  -9   0    0.49    4.68   0
   3   9   0   -1.14    5.02   0
   4   9   0   92.03   10.13   0
  -4  -9   0  127.14    7.43   0
   4 -10   0  119.55    6.97   0
  -4  10   0  115.08    7.37   0
   4 -10   0  155.81    9.50   0
  -4  10   0  121.97    7.39   0
   3 -10   0  174.70    9.66   0
  -3  10   0  171.21   10.05   0
  -3  10   0  186.72    7.61   0
   3 -10   0  181.53    9.41   0
  -2  10   0   15.77    5.09   0
  -2  10   0   13.96    6.69   0
   2 -10   0   21.20    4.73   0
   2 -10   0   13.15    4.72   0
   1 -10   0   67.12    5.19   0
  -1  10   0   58.34    7.49   0
   1 -10   0   48.95    7.44   0
  -1  10   0   63.40    5.46   0
   0 -10   0    0.19    4.68   0
   0  10   0    5.41    6.92   0
   1  10   0   20.98    5.06   0
  -1 -10   0   14.32    7.90   0
  -2 -10   0   57.30    8.85   0
   2  10   0   59.48    9.22   0
   2 -11   0   -3.33    8.79   0
   2 -11   0    5.25    8.54   0
  -2  11   0   -4.42    8.81   0
  -2  11   0   -5.28    9.11   0
   1 -11   0   10.83    6.47   0
  -1  11   0   23.32    8.80   0
   1 -11   0   21.75    8.95   0
  -1  11   0    9.98    9.20   0
   0  11   0   25.53    6.60   0
   0 -11   0   34.42    9.01   0
   0  11   0   23.18    9.05   0
  -1 -11   1   69.65    9.28   0
   1  11  -1   69.60    9.53   0
   0 -11   1   67.64    6.85   0
   0  11  -1   87.85    9.40   0
   1 -11   1   84.49    6.79   0
   1 -11   1   83.07    8.90   0
  -1  11  -1   78.12    6.75   0
  -1  11  -1   66.97    9.45   0
  -2  11  -1    2.43    8.81   0
  -2  11  -1   -0.38    8.57   0
   2 -11   1   -0.70    5.95   0
   2 -11   1    1.73    8.69   0
   3 -11   1   11.85    6.36   0
   3 -11   1    7.89    8.73   0
  -3  11  -1    8.32    8.83   0
  -3  11  -1   16.16    9.00   0
  -3 -10   1   50.14    9.35   0
   3  10  -1   58.85    9.40   0
   2  10  -1   69.95    7.65   0
  -2 -10   1   71.01    5.47   0
   1  10  -1  189.33    6.79   0
  -1 -10   1  198.33    6.62   0
   0  10  -1   18.25    4.96   0
   0 -10   1   26.31    6.61   0
   1 -10   1   -0.10    6.32   0
   1 -10   1    1.13    6.51   0
  -1  10  -1    0.05    6.87   0
  -1  10  -1    5.29    4.51   0
  -2  10  -1   36.43    7.11   0
  -2  10  -1   38.14    6.69   0
   2 -10   1   34.40    4.86   0
   2 -10   1   29.07    6.95   0
  -3  10  -1   86.61    7.84   0
   3 -10   1   97.84    7.40   0
   3 -10   1  118.30    7.55   0
  -3  10  -1   94.36    5.90   0
  -4  10  -1  148.39    7.71   0
   4 -10   1  159.72    7.50   0
  -4  10  -1  148.00   10.05   0
   4 -10   1  136.30    7.06   0
  -5  10  -1    4.69    8.80   0
   5 -10   1   -2.42    6.09   0
   5 -10   1   -1.05    8.87   0
  -5  10  -1    3.42    8.95   0
  -4  -9   1  126.88    9.41   0
   4   9  -1  126.75    9.89   0
  -3  -9   1  338.57    8.84   0
   3   9  -1  284.41    7.51   0
  -2  -9   1   13.03    4.63   0
   2   9  -1   20.55    7.10   0
   1   9  -1    1.74    6.89   0
  -1  -9   1    4.71    4.49   0
   0   9  -1   93.33    5.83   0
   0  -9   1   90.25    5.46   0
   1  -9   1  158.78    6.10   0
  -1   9  -1  141.85    6.24   0
  -1   9  -1  152.41    7.38   0
   1  -9   1  142.51    7.30   0
   2  -9   1  203.40    7.66   0
   2  -9   1  207.46    6.60   0
  -2   9  -1  215.00    7.89   0
  -2   9  -1  191.52    8.44   0
  -3   9  -1   20.90    6.77   0
   3  -9   1    8.91    6.65   0
  -3   9  -1    9.05    6.36   0
   3  -9   1    6.94    6.18   0
  -4   9  -1    5.21    6.78   0
   4  -9   1   -0.91    4.80   0
  -4   9  -1    1.29    6.50   0
   4  -9   1    0.60    6.32   0
   5  -9   1  102.79    8.27   0
  -5   9  -1  120.35    7.94   0
   5  -9   1  104.36    8.61   0
  -5   9  -1  108.02    7.74   0
  -6   9  -1   54.39    9.43   0
   6  -9   1   24.80    9.26   0
   6  -9   1   57.94    6.73   0
  -6   9  -1   52.74    9.47   0
  -5  -8   1  125.77    7.22   0
   5   8  -1  115.67    7.59   0
  -4  -8   1   45.66    5.06   0
   4   8  -1   56.01    7.31   0
  -3  -8   1  138.22    7.25   0
   3   8  -1  130.60    6.07   0
  -2  -8   1   36.12    4.81   0
   2   8  -1   38.49    5.17   0
   1   8  -1   38.03    5.99   0
  -1  -8   1   41.93    5.46   0
   0   8  -1  475.32    8.15   0
   0  -8   1  505.35    9.04   0
   1  -8   1   47.06    5.62   0
  -1   8  -1   51.29    5.42   0
  -1   8  -1   42.45    4.67   0
   2  -8   1    5.21    5.36   0
   2  -8   1    7.86    4.86   0
  -2   8  -1    6.03    4.00   0
  -2   8  -1    1.77    5.00   0
  -3   8  -1  256.34    7.84   0
   3  -8   1  242.82    6.52   0
  -3   8  -1  248.57    7.44   0
   3  -8   1  303.19    8.68   0
   4  -8   1  208.91    7.65   0
  -4   8  -1  214.47    8.55   0
   4  -8   1  247.57    8.31   0
  -4   8  -1  243.44    8.16   0
  -5   8  -1    3.20    6.48   0
   5  -8   1    0.86    4.51   0
   5  -8   1    1.11    4.86   0
  -5   8  -1    5.17    6.84   0
  -6   8  -1   15.26    5.21   0
  -6   8  -1   24.19    5.20   0
   6  -8   1   21.93    6.21   0
   6  -8   1   40.49    8.01   0
   7  -8   1   39.23    9.38   0
  -7   8  -1   33.28    9.55   0
  -7   8  -1   45.46    9.60   0
   7  -8   1   59.15    9.11   0
   6   7  -1   95.31   10.68   0
  -6  -7   1  117.23    9.95   0
  -5  -7   1   82.07    7.25   0
   5   7  -1   81.44    7.88   0
  -4  -7   1    0.46    6.37   0
   4   7  -1    3.00    7.12   0
  -3  -7   1  228.18    5.88   0
   3   7  -1  229.02    7.42   0
   2   7  -1  525.63    8.25   0
  -2  -7   1  574.02    9.19   0
  -1  -7   1   36.76    5.50   0
   1   7  -1   31.16    6.13   0
   0   7  -1    0.29    4.25   0
   0  -7   1   -0.55    5.13   0
  -1   7  -1 1214.25   13.47   0
   1  -7   1 1247.42   13.21   0
  -2   7  -1  229.24    8.02   0
   2  -7   1  258.81    6.58   0
   2  -7   1  244.05    6.16   0
  -2   7  -1  260.46    6.67   0
   3  -7   1   31.36    3.90   0
   3  -7   1   36.86    5.90   0
  -3   7  -1   31.81    4.12   0
  -3   7  -1   33.19    6.14   0
  -4   7  -1  116.21    5.37   0
   4  -7   1  108.55    5.93   0
  -4   7  -1  122.93    6.47   0
   4  -7   1  120.93    6.62   0
  -5   7  -1  187.27    8.02   0
   5  -7   1  176.21    6.08   0
   5  -7   1  204.43    6.39   0
  -5   7  -1  196.44    8.58   0
  -6   7  -1    6.29    4.73   0
   6  -7   1    9.47    6.67   0
  -7   7  -1   16.61    6.31   0
   7  -7   1   10.96    8.92   0
  -7  -6   1   40.44    6.87   0
   7   6  -1   36.90    9.77   0
  -6  -6   1   29.96    5.31   0
   6   6  -1   39.53    5.66   0
   5   6  -1  273.74    7.42   0
  -5  -6   1  296.04    7.01   0
  -4  -6   1  163.04    6.44   0
   4   6  -1  158.09    7.02   0
  -3  -6   1   26.79    3.94   0
   3   6  -1   29.13    6.19   0
   2   6  -1  113.74    6.97   0
  -2  -6   1  112.84    4.96   0
   1   6  -1 1011.19   11.38   0
  -1  -6   1 1105.30   12.34   0
   0  -6   1  250.52    6.63   0
   0   6  -1  241.64    8.36   0
   1  -6   1   34.93    4.26   0
  -1   6  -1   30.13    4.92   0
  -2   6  -1  221.09    8.26   0
   2  -6   1  204.58    7.07   0
   2  -6   1  229.94    6.70   0
  -2   6  -1  222.64    7.53   0
  -3   6  -1   25.42    5.38   0
   3  -6   1   33.80    4.48   0
   3  -6   1   27.16    5.12   0
  -3   6  -1   33.71    6.26   0
   4  -6   1   80.59    6.42   0
  -4   6  -1   78.85    6.60   0
  -4   6  -1   79.71    4.81   0
   4  -6   1   72.28    4.33   0
  -5   6  -1  224.10    7.51   0
   5  -6   1  249.62    7.73   0
   6  -6   1    7.40    6.78   0
  -6   6  -1    1.03    6.69   0
  -7   6  -1    0.90    6.95   0
   7  -6   1    7.43    6.85   0
  -8   6  -1   37.13   10.39   0
   8  -6   1   36.81    9.62   0
   7   5  -1  150.18   10.32   0
  -7  -5   1  160.00   10.06   0
   6   5  -1  183.55    6.65   0
  -6  -5   1  187.63    8.05   0
   5   5  -1   -0.18    4.31   0
  -5  -5   1    4.66    5.38   0
   4   5  -1    3.63    6.11   0
  -4  -5   1    0.07    3.68   0
  -3  -5   1  577.92    8.45   0
   3   5  -1  612.87    9.92   0
   2   5  -1 1038.10   11.56   0
  -2  -5   1 1028.93   11.37   0
  -1  -5   1  171.48    6.93   0
   1   5  -1  153.46    7.73   0
   0  -5   1    2.01    3.70   0
   0   5  -1    0.17    6.51   0
  -1   5  -1   44.15    6.95   0
   1  -5   1   45.38    5.93   0
  -2   5  -1  529.31   11.07   0
  -2   5  -1  563.64    9.89   0
   2  -5   1  605.15   10.76   0
   2  -5   1  527.54    9.69   0
  -3   5  -1  317.79    8.36   0
   3  -5   1  339.06    9.19   0
  -3   5  -1  300.09    9.20   0
  -4   5  -1    0.30    5.09   0
   4  -5   1   -0.72    5.94   0
   5  -5   1   87.99    5.20   0
  -5   5  -1   86.85    6.21   0
   6  -5   1   78.92    5.72   0
  -6   5  -1   85.60    7.39   0
   7  -5   1   18.39    6.95   0
  -7   5  -1   13.64    5.28   0
  -8   5  -1  147.99   10.38   0
   8  -5   1  126.41   10.06   0
  -8  -4   1   80.62    7.53   0
   8   4  -1   78.47    7.56   0
  -7  -4   1   14.74    4.81   0
   7   4  -1    7.54    5.05   0
   6   4  -1   -2.05    7.34   0
  -6  -4   1    0.67    4.75   0
   5   4  -1  379.07    7.60   0
  -5  -4   1  379.58    7.16   0
   4   4  -1  451.49    9.42   0
  -4  -4   1  466.78    7.90   0
   3   4  -1  145.40    7.60   0
  -3  -4   1  154.28    6.62   0
  -2  -4   1  213.22    7.56   0
   2   4  -1  212.61    6.88   0
   1   4  -1  117.07    8.02   0
  -1  -4   1  123.32    6.94   0
   0   4  -1   10.23    7.23   0
   0  -4   1    6.05    5.65   0
   1  -4   1  322.60   10.16   0
  -1   4  -1  307.87    9.46   0
  -1   4  -1  283.93   10.34   0
   1  -4   1  279.95    8.74   0
  -2   4  -1  453.76   11.31   0
   2  -4   1  434.76    9.48   0
   2  -4   1  500.63   10.71   0
  -2   4  -1  470.84   10.79   0
   3  -4   1  321.13    9.42   0
  -3   4  -1  317.80    8.61   0
  -4   4  -1    5.36    3.72   0
   4  -4   1    2.94    4.40   0
  -5   4  -1   23.50    5.62   0
   5  -4   1   24.41    6.20   0
  -6   4  -1  623.36   10.59   0
   6  -4   1  593.27    9.27   0
   7  -4   1  217.08    8.54   0
  -7   4  -1  215.66    8.70   0
  -8   4  -1    3.36    6.25   0
   8  -4   1    7.63    6.44   0
   8   3  -1   10.21    9.29   0
  -8  -3   1    4.89    6.30   0
  -7  -3   1   33.87    6.89   0
   7   3  -1   24.09    5.32   0
  -6  -3   1  105.80    4.91   0
   6   3  -1   96.20    5.05   0
   5   3  -1  437.61    9.20   0
  -5  -3   1  458.57    8.94   0
   4   3  -1  373.31    8.20   0
  -4  -3   1  389.39    8.84   0
   3   3  -1   34.98    7.20   0
  -3  -3   1   34.14    4.31   0
   2   3  -1   52.50    5.95   0
  -2  -3   1   53.48    4.77   0
  -1  -3   1  771.43   12.69   0
   1   3  -1  758.83   12.97   0
   0  -3   1  347.63   11.27   0
   0   3  -1  317.42   10.73   0
   1  -3   1  218.42   10.13   0
  -1   3  -1  207.76    9.65   0
   1  -3   1  195.69    8.81   0
  -1   3  -1  184.84   10.56   0
  -2   3  -1   15.58    5.62   0
   2  -3   1   14.06    5.14   0
  -3   3  -1   27.48    5.73   0
   3  -3   1   28.39    5.16   0
   4  -3   1  802.55   12.22   0
  -4   3  -1  739.36   11.05   0
  -5   3  -1  672.60   10.66   0
   5  -3   1  667.05   10.71   0
   6  -3   1  146.10    5.88   0
  -6   3  -1  161.53    5.89   0
   7  -3   1   61.35    7.74   0
  -7   3  -1   65.14    7.18   0
   8  -3   1   45.54    7.82   0
  -8   3  -1   60.18    5.48   0
  -8  -2   1   25.44    8.13   0
   8   2  -1   41.55    6.92   0
  -7  -2   1  132.18    7.41   0
   7   2  -1  154.04    8.04   0
  -6  -2   1  115.35    6.06   0
   6   2  -1  102.74    5.27   0
   5   2  -1   77.74    6.80   0
  -5  -2   1   71.59    4.48   0
   4   2  -1  419.28    9.82   0
  -4  -2   1  436.50    8.08   0
   3   2  -1    2.95    5.30   0
  -3  -2   1    4.24    4.08   0
   2   2  -1   26.21    5.98   0
  -2  -2   1   29.06    6.41   0
  -1  -2   1 2349.21   25.01   0
   1   2  -1 2250.46   25.42   0
   0   2  -1    6.14    8.19   0
   0  -2   1    6.12    4.89   0
  -1   2  -1  682.49   18.81   0
   1  -2   1  702.99   19.55   0
   2  -2   1 1949.02   23.79   0
  -2   2  -1 2011.95   23.51   0
  -3   2  -1 2905.57   23.70   0
   3  -2   1 2824.92   23.04   0
  -4   2  -1  115.66    7.24   0
   4  -2   1  100.10    5.87   0
   5  -2   1  125.94    7.24   0
  -5   2  -1  129.80    6.75   0
   6  -2   1  616.51   10.21   0
  -6   2  -1  490.46    9.34   0
  -7   2  -1  169.42    6.36   0
   7  -2   1  170.79    6.62   0
  -8   2  -1    0.29    6.81   0
   8  -2   1   -3.60    5.14   0
  -8  -1   1  100.23    7.74   0
   8   1  -1   99.15    7.94   0
   7   1  -1  116.86    6.02   0
  -7  -1   1  104.73    7.34   0
  -6  -1   1   82.35    4.62   0
   6   1  -1   72.91    5.10   0
   5   1  -1   -1.71    6.41   0
  -5  -1   1    2.49    5.32   0
   4   1  -1  251.57    8.71   0
  -4  -1   1  242.32    6.65   0
   3   1  -1 1386.68   15.35   0
  -3  -1   1 1478.22   15.74   0
   2   1  -1  469.95   13.63   0
  -2  -1   1  477.46   12.05   0
   1   1  -1   60.64   11.11   0
  -1  -1   1   59.84    7.04   0
  -1   1  -1 1373.89   31.81   0
   1  -1   1 1270.82   28.62   0
  -2   1  -1    3.38    7.13   0
   2  -1   1    1.84    6.23   0
   3  -1   1 1419.91   16.68   0
  -3   1  -1 1435.21   16.44   0
   4  -1   1 1706.50   16.76   0
  -4   1  -1 1790.95   16.51   0
   5  -1   1  229.67    8.26   0
  -5   1  -1  232.81    7.64   0
  -6   1  -1   56.95    4.53   0
   6  -1   1   59.64    6.60   0
  -7   1  -1  111.81    5.64   0
   7  -1   1   99.81    6.00   0
  -8   1  -1    5.27    6.86   0
   8  -1   1   13.96    5.14   0
  -8   0   1   91.83    7.73   0
   8   0  -1  110.07    6.13   0
  -7   0   1   22.42    4.90   0
   7   0  -1   27.00    7.38   0
   6   0  -1   13.01    6.12   0
  -6   0   1   20.46    5.51   0
   5   0  -1  284.69    7.20   0
  -5   0   1  310.86    8.13   0
   4   0  -1    5.33    4.96   0
  -4   0   1   -0.60    5.78   0
  -3   0   1   34.72    4.71   0
   3   0  -1   30.10    5.82   0
  -2   0   1 1566.91   18.32   0
   2   0  -1 1605.54   20.04   0
  -1   0   1  471.64   13.81   0
   1   0  -1  487.12   15.51   0
  -1   0  -1  779.03   17.53   0
   1   0   1  757.85   18.25   0
   2   0   1 1677.51   19.87   0
  -2   0  -1 1713.53   19.98   0
   3   0   1 2157.89   19.24   0
  -3   0  -1 2165.53   19.01   0
   4   0   1  939.00   11.87   0
  -4   0  -1  936.10   12.45   0
   5   0   1   12.88    6.61   0
  -5   0  -1   26.12    4.12   0
  -6   0  -1   25.71    5.32   0
   6   0   1   16.36    4.43   0
   7   0   1  168.74    6.43   0
  -7   0  -1  194.54    7.97   0
   8   0   1    4.52    8.23   0
  -8   0  -1    8.65    6.81   0
   8  -1  -1   22.15    7.27   0
  -8   1   1    9.83    4.93   0
  -7   1   1  195.37    6.42   0
   7  -1  -1  199.69    6.85   0
   6  -1  -1    5.23    4.40   0
  -6   1   1    2.07    5.67   0
  -5   1   1   -3.84    5.48   0
   5  -1  -1    4.07    6.27   0
   4  -1  -1 1377.35   14.52   0
  -4   1   1 1386.53   13.43   0
   3  -1  -1  648.61   10.93   0
  -3   1   1  653.42   10.32   0
  -2   1   1   99.21    7.52   0
   2  -1  -1   97.08    7.04   0
   1  -1  -1   11.81    6.07   0
  -1   1   1   11.00    4.92   0
   0   1   1 3240.62   31.39   0
   0  -1  -1 3066.88   29.74   0
   1   1   1 6184.18   37.87   0
  -1  -1  -1 6377.24   37.78   0
  -2  -1  -1 1524.14   16.42   0
   2   1   1 1487.70   16.63   0
   3   1   1   25.40    5.35   0
  -3  -1  -1   22.02    4.32   0
  -4  -1  -1  473.28    9.43   0
   4   1   1  508.29    9.40   0
  -5  -1  -1  322.67    7.04   0
   5   1   1  313.15    8.75   0
  -6  -1  -1   -5.83    5.32   0
   6   1   1    1.08    4.14   0
   7   1   1   10.97    7.28   0
  -7  -1  -1   17.35    4.90   0
   8   1   1   87.90    7.33   0
  -8  -1  -1   91.17    7.04   0
   8  -2  -1   20.11    5.53   0
  -8   2   1   13.92    5.21   0
   7  -2  -1   41.49    5.62   0
  -7   2   1   50.71    7.31   0
  -6   2   1  574.18    9.80   0
   6  -2  -1  586.84    8.58   0
  -5   2   1   39.33    5.70   0
   5  -2  -1   55.80    6.46   0
   4  -2  -1   18.30    4.82   0
  -4   2   1   28.49    4.18   0
   3  -2  -1  272.21    7.76   0
  -3   2   1  277.53    8.19   0
   2  -2  -1  482.75   11.28   0
  -2   2   1  451.63   10.18   0
   1  -2  -1 3147.65   24.05   0
   1  -2  -1 3498.26   26.19   0
  -1   2   1 3187.03   24.93   0
  -1   2   1 3601.55   26.51   0
   0   2   1 4634.99   30.96   0
   0  -2  -1 4399.47   29.58   0
  -1  -2  -1  411.10    9.20   0
   1   2   1  398.69    9.64   0
  -2  -2  -1  785.09   11.74   0
   2   2   1  758.04   11.37   0
  -3  -2  -1  392.67    8.64   0
   3   2   1  385.04    8.26   0
  -4  -2  -1    9.79    5.44   0
   4   2   1    4.25    6.65   0
  -5  -2  -1  158.42    6.91   0
   5   2   1  171.53    7.97   0
   6   2   1  126.60    8.21   0
  -6  -2  -1  158.93    7.64   0
   7   2   1    4.07    7.16   0
  -7  -2  -1    6.17    6.69   0
   8   2   1   37.25    9.68   0
  -8  -2  -1   32.59    9.18   0
  -8   3   1   52.50    8.87   0
   8  -3  -1   61.16    8.67   0
  -7   3   1   71.30    5.39   0
   7  -3  -1   65.41    5.51   0
  -6   3   1   54.81    4.40   0
   6  -3  -1   63.24    6.26   0
   5  -3  -1    0.84    5.90   0
  -5   3   1    6.17    5.24   0
  -4   3   1    1.68    3.64   0
   4  -3  -1    2.40    6.37   0
   3  -3  -1 2177.88   17.72   0
  -3   3   1 2201.45   17.37   0
  -2   3   1 3392.79   22.08   0
   2  -3  -1 3570.30   23.07   0
  -1   3   1   65.71    7.84   0
   1  -3  -1   61.62    7.77   0
   1  -3  -1   57.99    4.74   0
  -1   3   1   75.80    6.38   0
   0  -3  -1 2221.52   18.97   0
   0   3   1 2169.19   18.33   0
   1   3   1 1647.98   16.26   0
  -1  -3  -1 1631.77   15.14   0
  -2  -3  -1  137.58    6.67   0
   2   3   1  140.87    7.78   0
  -3  -3  -1  128.89    5.28   0
   3   3   1  129.99    5.90   0
   4   3   1  502.09    9.45   0
  -4  -3  -1  553.52    9.26   0
   5   3   1   70.89    5.00   0
  -5  -3  -1   71.67    4.57   0
   6   3   1   33.93    7.49   0
  -6  -3  -1   44.31    6.94   0
  -7  -3  -1   18.81    5.08   0
   7   3   1    6.75    7.47   0
   8  -4  -1   15.28    6.29   0
  -8   4   1    1.44    9.15   0
  -7   4   1    0.41    4.74   0
   7  -4  -1    1.37    6.77   0
  -6   4   1   14.67    6.52   0
   6  -4  -1   23.79    7.04   0
  -5   4   1  399.67    8.50   0
   5  -4  -1  443.13    8.98   0
  -4   4   1  481.19    8.99   0
   4  -4  -1  445.27    8.07   0
  -3   4   1  378.61    7.53   0
   3  -4  -1  404.12    9.23   0
  -2   4   1 3031.65   20.02   0
  -2   4   1 3284.64   20.83   0
   2  -4  -1 2975.66   18.56   0
   2  -4  -1 3175.59   19.70   0
  -1   4   1  622.51   10.04   0
   1  -4  -1  604.63    9.32   0
   1  -4  -1  641.25   10.01   0
  -1   4   1  670.18   10.60   0
   0   4   1  612.07   10.91   0
   0  -4  -1  610.66    9.44   0
   1   4   1  809.46   11.59   0
  -1  -4  -1  839.60   10.34   0
  -2  -4  -1  983.04   11.34   0
   2   4   1  909.74   10.69   0
   3   4   1   34.82    6.29   0
  -3  -4  -1   37.12    4.17   0
  -4  -4  -1   85.61    5.91   0
   4   4   1   76.96    5.03   0
  -5  -4  -1   65.59    5.31   0
   5   4   1   56.06    7.08   0
  -6  -4  -1   33.96    5.20   0
   6   4   1   38.23    5.73   0
  -7  -4  -1   22.65    6.60   0
   7   4   1   27.78    6.62   0
  -8   5   1    9.12    9.23   0
   8  -5  -1    1.99    8.97   0
   7  -5  -1   16.40    7.20   0
  -7   5   1   20.50    6.95   0
  -6   5   1  161.56    6.03   0
   6  -5  -1  165.67    7.96   0
   5  -5  -1  279.56    7.80   0
  -5   5   1  256.38    7.40   0
  -4   5   1  929.15   11.56   0
   4  -5  -1 1020.54   11.81   0
   3  -5  -1  364.77    7.80   0
  -3   5   1  359.68    8.78   0
   3  -5  -1  403.37    8.59   0
  -3   5   1  364.70    7.29   0
   2  -5  -1    5.77    5.01   0
  -2   5   1    0.23    5.17   0
  -2   5   1    0.96    4.45   0
   2  -5  -1    5.33    6.13   0
  -1   5   1  445.53    8.88   0
  -1   5   1  427.69    8.17   0
   1  -5  -1  453.86    8.78   0
   0   5   1  210.62    7.82   0
   0  -5  -1  208.93    7.06   0
  -1  -5  -1  273.46    7.39   0
   1   5   1  280.69    8.23   0
   2   5   1  529.13    9.23   0
  -2  -5  -1  522.48    7.93   0
  -3  -5  -1    9.08    3.99   0
   3   5   1    2.07    6.05   0
  -4  -5  -1    1.81    5.06   0
   4   5   1    2.51    5.61   0
   5   5   1   81.82    7.73   0
  -5  -5  -1   72.16    7.05   0
   6   5   1   94.03    6.35   0
  -6  -5  -1   91.77    6.12   0
   7   5   1   20.51    7.24   0
  -7  -5  -1   37.54    6.97   0
   7  -6  -1   19.52    8.09   0
  -7   6   1    8.31    8.72   0
   6  -6  -1  412.27    8.43   0
  -6   6   1  417.39    9.65   0
  -5   6   1  465.16    8.18   0
   5  -6  -1  481.46    9.99   0
  -5   6   1  447.98    9.93   0
  -4   6   1    5.89    5.60   0
   4  -6  -1    3.91    3.41   0
   4  -6  -1   -2.27    3.92   0
  -4   6   1    0.16    4.93   0
  -3   6   1   55.15    5.59   0
  -3   6   1   41.59    4.66   0
   3  -6  -1   44.73    4.01   0
   3  -6  -1   45.35    4.52   0
  -2   6   1  259.43    7.84   0
   2  -6  -1  256.84    7.01   0
   2  -6  -1  239.93    7.49   0
  -2   6   1  256.42    7.15   0
   1  -6  -1  395.52    7.27   0
  -1   6   1  385.41    7.52   0
  -1   6   1  384.95    7.18   0
   0   6   1  302.38    6.90   0
   0  -6  -1  337.59    7.70   0
  -1  -6  -1   39.87    5.32   0
   1   6   1   30.71    6.15   0
  -2  -6  -1   27.38    3.99   0
   2   6   1   38.02    5.86   0
  -3  -6  -1   65.98    4.27   0
   3   6   1   53.29    4.54   0
   4   6   1   78.17    7.57   0
  -4  -6  -1   85.42    5.30   0
  -5  -6  -1  122.14    7.32   0
   5   6   1   80.86    5.86   0
  -6  -6  -1   32.64    9.46   0
   6   6   1   16.27    9.99   0
  -7   7   1   79.13    9.85   0
   7  -7  -1   59.72    9.80   0
  -7   7   1   81.43    9.58   0
  -6   7   1    3.43    4.77   0
  -6   7   1    0.02    7.01   0
   6  -7  -1    7.18    6.79   0
   6  -7  -1    0.11    4.65   0
  -5   7   1  134.49    6.11   0
   5  -7  -1  138.04    7.34   0
  -5   7   1  149.10    7.44   0
   5  -7  -1  152.11    6.02   0
  -4   7   1   83.10    5.14   0
   4  -7  -1   94.58    6.82   0
   4  -7  -1   74.83    7.24   0
  -4   7   1   85.42    7.55   0
  -3   7   1    9.09    5.78   0
   3  -7  -1   12.77    4.11   0
  -3   7   1   19.54    3.68   0
   3  -7  -1   15.39    3.59   0
   2  -7  -1  363.17    6.91   0
   2  -7  -1  342.55    7.53   0
  -2   7   1  342.79    7.70   0
  -2   7   1  339.85    8.21   0
  -1   7   1  262.54    6.47   0
   1  -7  -1  273.15    6.20   0
  -1   7   1  300.59    7.34   0
   1  -7  -1  280.44    7.73   0
   0   7   1    1.11    5.69   0
   0  -7  -1    6.11    5.04   0
   1   7   1   10.79    3.95   0
  -1  -7  -1   12.93    5.09   0
   2   7   1  141.32    7.39   0
  -2  -7  -1  175.54    6.93   0
   3   7   1  120.94    6.01   0
  -3  -7  -1  157.99    5.81   0
   4   7   1   92.35    5.66   0
  -4  -7  -1   82.59    5.44   0
   5   7   1   19.79    9.08   0
  -5  -7  -1    7.28    8.79   0
   6  -8  -1    1.37    8.53   0
  -6   8   1    0.27    8.63   0
   6  -8  -1   -2.03    8.74   0
  -6   8   1    1.81    6.32   0
  -5   8   1   -2.47    6.73   0
   5  -8  -1    6.18    6.45   0
  -5   8   1    7.78    6.94   0
   5  -8  -1   15.37    6.91   0
  -4   8   1  257.68    8.48   0
   4  -8  -1  249.36    6.85   0
  -4   8   1  232.34    7.00   0
   4  -8  -1  237.94    6.42   0
   3  -8  -1   86.22    6.64   0
  -3   8   1   74.80    7.53   0
   3  -8  -1  100.33    7.40   0
  -3   8   1   94.64    6.89   0
   2  -8  -1   -1.09    4.33   0
   2  -8  -1    1.08    6.82   0
  -2   8   1    3.91    4.84   0
  -2   8   1   -2.91    4.41   0
   1  -8  -1  141.20    7.68   0
  -1   8   1  132.95    5.51   0
  -1   8   1  127.60    7.78   0
   1  -8  -1  130.97    6.94   0
   0  -8  -1   89.91    6.81   0
   0   8   1   77.38    5.54   0
   1   8   1   20.36    4.96   0
  -1  -8  -1   26.33    4.55   0
   2   8   1  231.62    8.37   0
  -2  -8  -1  248.05    6.44   0
  -3  -8  -1   49.26    6.96   0
   3   8   1   45.65    7.12   0
  -4  -8  -1    3.45    8.67   0
   4   8   1    5.61    6.35   0
  -5   9   1   22.90    8.90   0
   5  -9  -1   30.72    6.43   0
   5  -9  -1   40.92    9.08   0
  -5   9   1   31.65    6.59   0
   4  -9  -1   48.29    8.56   0
  -4   9   1   33.62    8.36   0
   4  -9  -1   43.58    9.11   0
  -4   9   1   46.41    5.36   0
   3  -9  -1   76.66    5.16   0
  -3   9   1   80.46    7.56   0
   3  -9  -1   68.66    5.48   0
  -3   9   1   68.13    7.23   0
  -2   9   1    8.42    6.34   0
  -2   9   1   -3.65    4.88   0
   2  -9  -1    4.88    4.72   0
   2  -9  -1    4.09    4.37   0
   1  -9  -1   30.25    6.56   0
   1  -9  -1   39.50    6.96   0
  -1   9   1   34.68    6.66   0
  -1   9   1   31.46    7.08   0
   0   9   1  312.07    8.92   0
   0  -9  -1  343.55    8.58   0
   1   9   1    6.32    6.83   0
  -1  -9  -1    4.91    4.60   0
   2   9   1   -5.09    7.01   0
  -2  -9  -1    6.25    4.73   0
  -3  -9  -1  153.30    7.47   0
   3   9   1  117.63    7.52   0
   3 -10  -1   32.81    6.48   0
  -3  10   1   27.03    9.05   0
  -3  10   1   39.73    9.36   0
   3 -10  -1   25.79    8.75   0
   2 -10  -1   68.00    8.99   0
  -2  10   1   90.90    9.19   0
   2 -10  -1   91.37    9.21   0
  -2  10   1   93.92    9.50   0
   1 -10  -1    0.85    6.03   0
  -1  10   1    2.55    6.17   0
   1 -10  -1    1.13    5.79   0
  -1  10   1    0.64    5.92   0
   0  10   1   50.32    9.19   0
   0 -10  -1   43.03    6.60   0
   0  10   1   51.45    6.24   0
  -1 -10  -1  162.46    9.82   0
   1  10   1  124.46   10.01   0
   2  11  -2    1.58    6.52   0
  -2 -11   2    9.48    6.24   0
   1  11  -2    6.32    6.20   0
  -1 -11   2   -0.54    8.59   0
   0 -11   2  132.55    7.23   0
   0  11  -2  112.21    8.87   0
   1 -11   2  245.36   10.03   0
   1 -11   2  282.41   10.40   0
  -1  11  -2  214.68    9.87   0
  -1  11  -2  284.95    9.45   0
   2 -11   2  142.13    7.28   0
  -2  11  -2  153.80    7.41   0
   2 -11   2  128.70    7.18   0
  -2  11  -2  123.76    9.76   0
   3 -11   2  146.37    9.87   0
   3 -11   2  139.33    9.64   0
  -3  11  -2  129.43   10.25   0
  -3  11  -2  169.08    9.95   0
  -4  11  -2   25.40    6.79   0
  -4  11  -2   33.81    9.45   0
   4 -11   2   27.00    9.13   0
   4 -11   2   35.16    6.45   0
   4  10  -2   12.03    9.48   0
  -4 -10   2   19.97    9.23   0
   3  10  -2   -0.01    8.98   0
  -3 -10   2    0.15    5.97   0
   2  10  -2   23.15    7.19   0
  -2 -10   2   24.52    6.64   0
  -1 -10   2  211.78    6.53   0
   1  10  -2  202.75    8.28   0
   0 -10   2  489.83    8.69   0
   0  10  -2  444.72    9.95   0
  -1  10  -2  470.92    9.78   0
   1 -10   2  435.18    8.42   0
   1 -10   2  425.09    9.41   0
  -1  10  -2  437.00    9.82   0
   2 -10   2   94.39    7.11   0
  -2  10  -2   99.91    7.56   0
  -2  10  -2  107.31    5.74   0
   2 -10   2  108.51    7.47   0
   3 -10   2   -1.16    6.32   0
   3 -10   2   -2.71    6.74   0
  -3  10  -2    0.42    4.78   0
  -3  10  -2    1.27    6.52   0
   4 -10   2   41.41    7.91   0
  -4  10  -2   52.18    7.16   0
  -4  10  -2   44.90    5.57   0
   4 -10   2   58.06    8.22   0
  -5  10  -2   29.61    9.22   0
   5 -10   2   31.10    9.01   0
  -5  10  -2   28.01    6.70   0
   5 -10   2   34.83    8.94   0
   5   9  -2   -6.03    6.88   0
  -5  -9   2    1.32    6.34   0
  -4  -9   2    4.24    4.73   0
   4   9  -2    9.62    7.24   0
  -3  -9   2  135.01    7.52   0
   3   9  -2  121.63    7.92   0
   2   9  -2  369.17    9.21   0
  -2  -9   2  391.64    7.76   0
   1   9  -2  636.46   10.63   0
  -1  -9   2  689.80   10.55   0
   0  -9   2  800.97   11.35   0
   0   9  -2  748.71   10.24   0
   1  -9   2   14.47    6.29   0
  -1   9  -2   22.62    6.88   0
   1  -9   2    9.67    6.87   0
  -1   9  -2   14.70    6.31   0
  -2   9  -2  604.51   10.50   0
  -2   9  -2  565.12   10.84   0
   2  -9   2  584.87    9.18   0
   2  -9   2  541.24   10.00   0
   3  -9   2   55.98    5.26   0
   3  -9   2   48.87    4.89   0
  -3   9  -2   45.90    5.52   0
  -3   9  -2   65.43    6.92   0
   4  -9   2  731.03   10.00   0
   4  -9   2  638.25   10.83   0
  -4   9  -2  718.93   12.15   0
  -4   9  -2  656.57   12.12   0
   5  -9   2   47.15    6.95   0
   5  -9   2   54.53    5.34   0
  -5   9  -2   40.81    7.49   0
  -5   9  -2   41.95    7.36   0
   6  -9   2   29.05    9.05   0
  -6   9  -2   26.22    9.26   0
  -6   9  -2   43.85    9.18   0
   6  -9   2   28.63    9.12   0
  -6  -8   2   10.38    6.72   0
   6   8  -2   -0.16    9.77   0
   5   8  -2    2.29    7.53   0
  -5  -8   2   -2.04    6.97   0
  -4  -8   2  168.36    7.61   0
   4   8  -2  146.93    6.52   0
  -3  -8   2  877.47   11.11   0
   3   8  -2  833.58   11.52   0
   2   8  -2 1373.66   13.25   0
  -2  -8   2 1592.07   13.61   0
   1   8  -2   14.02    4.36   0
  -1  -8   2   25.06    5.33   0
   0  -8   2  779.11   10.89   0
   0   8  -2  761.30   10.99   0
  -1   8  -2  126.90    5.65   0
  -1   8  -2  140.63    6.60   0
   1  -8   2  143.50    6.52   0
  -2   8  -2  543.06   10.42   0
   2  -8   2  604.46   10.03   0
  -2   8  -2  604.33   10.45   0
   2  -8   2  564.39    9.51   0
   3  -8   2   93.45    6.44   0
  -3   8  -2   82.75    6.61   0
   3  -8   2   95.93    5.82   0
  -3   8  -2   94.86    6.15   0
  -4   8  -2  502.60   10.82   0
  -4   8  -2  551.86   10.84   0
   4  -8   2  507.03    8.49   0
   4  -8   2  582.81   10.22   0
  -5   8  -2   85.73    7.41   0
  -5   8  -2   64.73    7.73   0
   5  -8   2   63.00    7.46   0
   5  -8   2   74.08    6.90   0
  -6   8  -2    6.73    6.98   0
   6  -8   2    0.46    6.79   0
  -6   8  -2   12.13    4.92   0
   6  -8   2    7.80    4.90   0
   7  -8   2   31.83    8.88   0
  -7   8  -2   20.41    9.43   0
   7  -8   2   25.09    9.36   0
  -7   8  -2   12.05    9.40   0
   6   7  -2   63.59    8.78   0
  -6  -7   2   76.11    8.68   0
  -5  -7   2  366.28    8.94   0
   5   7  -2  321.31    7.94   0
   4   7  -2 1393.05   12.64   0
  -4  -7   2 1489.66   13.60   0
  -3  -7   2  340.52    7.63   0
   3   7  -2  314.60    7.95   0
   2   7  -2  402.51    8.82   0
  -2  -7   2  475.59    8.72   0
  -1  -7   2   13.53    3.79   0
   1   7  -2   12.37    4.36   0
   0  -7   2  227.48    7.34   0
   0   7  -2  222.37    8.05   0
  -1   7  -2  451.29    8.83   0
   1  -7   2  488.88    9.77   0
  -2   7  -2 1639.72   16.53   0
  -2   7  -2 1675.25   16.42   0
   2  -7   2 1821.77   15.92   0
   2  -7   2 1545.32   14.64   0
  -3   7  -2   31.69    6.16   0
   3  -7   2   27.77    5.28   0
  -3   7  -2   32.10    5.49   0
   3  -7   2   37.82    5.93   0
  -4   7  -2    3.45    5.68   0
   4  -7   2    3.39    4.98   0
  -4   7  -2    3.15    5.02   0
   4  -7   2    4.28    3.95   0
   5  -7   2  114.04    5.78   0
   5  -7   2  105.55    5.44   0
  -5   7  -2  100.88    7.83   0
  -5   7  -2  120.65    7.69   0
   6  -7   2   22.64    6.84   0
  -6   7  -2   11.20    6.82   0
  -7   7  -2   22.60    9.36   0
   7  -7   2   29.96    8.92   0
   7   6  -2   55.87    9.97   0
  -7  -6   2   67.58    6.96   0
  -6  -6   2 1091.39   11.47   0
   6   6  -2 1015.26   13.16   0
   5   6  -2  349.71    8.00   0
  -5  -6   2  362.92    9.10   0
  -4  -6   2  228.57    5.99   0
   4   6  -2  231.92    6.41   0
  -3  -6   2   63.78    5.70   0
   3   6  -2   59.96    6.59   0
   2   6  -2   89.77    5.55   0
  -2  -6   2   98.92    6.22   0
   1   6  -2  150.14    7.66   0
  -1  -6   2  162.20    5.80   0
   0   6  -2 2336.78   19.25   0
   0  -6   2 2433.28   18.97   0
  -1   6  -2  390.00    8.95   0
   1  -6   2  426.35    9.83   0
  -2   6  -2  366.37    9.41   0
  -2   6  -2  359.24    9.86   0
   2  -6   2  338.64    8.45   0
   2  -6   2  392.95    9.36   0
   3  -6   2   18.31    5.18   0
  -3   6  -2    6.81    5.25   0
  -3   6  -2   10.61    6.17   0
   3  -6   2   18.46    4.36   0
   4  -6   2  223.53    8.04   0
  -4   6  -2  208.22    7.70   0
   5  -6   2  199.96    6.59   0
  -5   6  -2  194.04    7.61   0
   6  -6   2  313.27    9.56   0
  -6   6  -2  321.97    9.61   0
   7  -6   2    7.56    6.91   0
  -7   6  -2    2.61    7.43   0
  -8   6  -2   12.47    9.51   0
   8  -6   2   23.77    9.09   0
   7   5  -2   89.14    8.06   0
  -7  -5   2   79.37    7.82   0
  -6  -5   2   -3.99    6.67   0
   6   5  -2   -2.36    7.28   0
   5   5  -2  172.28    7.28   0
  -5  -5   2  163.60    5.59   0
  -4  -5   2   26.07    5.68   0
   4   5  -2   36.55    6.80   0
  -3  -5   2   35.47    4.22   0
   3   5  -2   34.06    6.83   0
  -2  -5   2 2788.64   18.61   0
   2   5  -2 2828.87   19.61   0
  -1  -5   2  588.78   10.47   0
   1   5  -2  502.63    9.62   0
   0   5  -2  809.97   13.51   0
   0  -5   2  810.69   12.57   0
  -1   5  -2  206.40    9.22   0
  -1   5  -2  230.11    8.55   0
   1  -5   2  212.67    8.63   0
   2  -5   2  442.50   10.18   0
  -2   5  -2  378.93   10.91   0
   2  -5   2  364.29    9.09   0
  -2   5  -2  417.80   10.57   0
   3  -5   2   93.92    7.19   0
  -3   5  -2   87.58    6.37   0
   4  -5   2  377.25    9.47   0
  -4   5  -2  390.31    9.23   0
  -5   5  -2  220.88    6.70   0
   5  -5   2  249.65    7.98   0
   6  -5   2  181.55    8.25   0
  -6   5  -2  178.93    8.70   0
   7  -5   2    3.59    6.92   0
  -7   5  -2    9.70    7.03   0
  -8   5  -2   -0.77    6.36   0
   8  -5   2   -2.11    8.95   0
   8   4  -2   22.17    6.76   0
  -8  -4   2    6.99    9.20   0
  -7  -4   2   56.60    7.08   0
   7   4  -2   46.67    7.59   0
  -6  -4   2    3.79    6.64   0
   6   4  -2    5.02    7.34   0
   5   4  -2  118.01    7.11   0
  -5  -4   2  125.04    5.09   0
   4   4  -2  606.60   10.38   0
  -4  -4   2  590.39    9.06   0
  -3  -4   2  201.66    7.30   0
   3   4  -2  203.02    8.48   0
  -2  -4   2 3342.14   21.93   0
   2   4  -2 3143.13   22.23   0
   1   4  -2 1102.42   15.47   0
  -1  -4   2 1067.36   14.13   0
   0  -4   2 2694.62   25.86   0
   0   4  -2 2526.19   25.43   0
  -1   4  -2   -0.45    7.11   0
   1  -4   2    3.18    6.72   0
   1  -4   2    1.85    5.37   0
  -1   4  -2    1.82    5.38   0
  -2   4  -2 1179.29   18.07   0
   2  -4   2 1230.43   19.36   0
  -3   4  -2  623.88   12.35   0
   3  -4   2  645.49   12.74   0
  -4   4  -2  183.01    7.65   0
   4  -4   2  200.10    8.22   0
   5  -4   2  193.29    6.48   0
  -5   4  -2  205.67    7.93   0
   6  -4   2    6.12    3.97   0
  -6   4  -2    8.49    5.51   0
  -7   4  -2   26.71    6.95   0
   7  -4   2   20.08    5.13   0
   8  -4   2   72.85    7.07   0
  -8   4  -2   53.20    9.40   0
  -8  -3   2   -1.75    6.38   0
   8   3  -2    3.50    6.49   0
  -7  -3   2   20.02    4.82   0
   7   3  -2   37.68    7.21   0
   6   3  -2   22.73    5.96   0
  -6  -3   2   29.29    3.99   0
  -5  -3   2  335.39    7.79   0
   5   3  -2  304.40    7.16   0
   4   3  -2 2214.90   17.08   0
  -4  -3   2 2225.68   16.61   0
   3   3  -2  316.75    9.66   0
  -3  -3   2  293.42    8.54   0
  -2  -3   2  575.41   11.26   0
   2   3  -2  704.58   14.00   0
  -1  -3   2  281.26    9.86   0
   1   3  -2  291.53   11.39   0
   0  -3   2  152.96    9.88   0
   0   3  -2  142.07   10.72   0
   1  -3   2   85.89    8.69   0
  -1   3  -2   76.42   11.08   0
  -1   3  -2   84.89    8.98   0
   1  -3   2   69.33    7.40   0
  -2   3  -2 1174.01   20.12   0
   2  -3   2 1187.27   20.00   0
   3  -3   2 2174.11   21.81   0
  -3   3  -2 2161.81   22.04   0
   4  -3   2   61.50    6.93   0
  -4   3  -2   53.24    6.51   0
   5  -3   2  274.99    7.21   0
  -5   3  -2  266.46    8.34   0
   6  -3   2  247.54    8.09   0
  -6   3  -2  240.93    7.69   0
   7  -3   2  171.24    8.55   0
  -7   3  -2  180.99    6.61   0
   8  -3   2   51.27    9.43   0
  -8   3  -2   44.38    8.99   0
  -8  -2   2   23.82    7.83   0
   8   2  -2   13.43    8.29   0
   7   2  -2   81.84    7.58   0
  -7  -2   2   76.71    5.26   0
  -6  -2   2  484.39    8.71   0
   6   2  -2  443.48    7.74   0
   5   2  -2  451.55    9.28   0
  -5  -2   2  450.28    7.77   0
   4   2  -2  150.39    7.96   0
  -4  -2   2  143.70    6.93   0
   3   2  -2   14.66    7.61   0
  -3  -2   2    8.85    4.27   0
  -2  -2   2   24.00    6.60   0
   2   2  -2   37.52    6.47   0
  -1  -2   2  462.46   14.01   0
   1   2  -2  501.62   15.66   0
   0   2  -2 1460.87   36.03   0
   0  -2   2 1342.68   33.15   0
   1  -2   2 4202.25   38.98   0
  -1   2  -2 3413.12   35.21   0
   1  -2   2 3681.66   39.82   0
   2  -2   2   40.42    8.05   0
  -2   2  -2   46.25    7.23   0
  -3   2  -2  212.66    8.69   0
   3  -2   2  213.57    9.40   0
  -4   2  -2  126.63    7.03   0
   4  -2   2  117.11    7.87   0
  -5   2  -2   11.59    3.96   0
   5  -2   2   17.13    6.28   0
   6  -2   2  353.75    8.92   0
  -6   2  -2  384.11    8.51   0
   7  -2   2  521.57   11.03   0
  -7   2  -2  530.46   10.40   0
   8  -2   2   36.62    6.65   0
  -8   2  -2   30.70    6.54   0
  -8  -1   2  151.39    8.18   0
   8   1  -2  150.09    8.62   0
   7   1  -2  252.37    7.04   0
  -7  -1   2  253.51    6.65   0
  -6  -1   2   61.45    5.86   0
   6   1  -2   60.58    4.84   0
  -5  -1   2   12.74    3.90   0
   5   1  -2    4.43    6.76   0
   4   1  -2  263.75    7.62   0
  -4  -1   2  254.87    8.06   0
   3   1  -2    3.61    5.54   0
  -3  -1   2    5.56    4.02   0
  -2  -1   2   51.83    5.97   0
   2   1  -2   57.10    8.62   0
   0  -1   2  354.65   15.54   0
   0   1  -2  352.87   16.21   0
   1  -1   2 1427.82   26.48   0
  -1   1  -2 1460.60   26.03   0
   2  -1   2   25.84    8.10   0
  -2   1  -2   21.68    6.28   0
  -3   1  -2   14.93    5.82   0
   3  -1   2   12.57    7.49   0
  -4   1  -2 1184.34   13.81   0
   4  -1   2 1196.07   13.71   0
  -5   1  -2  901.14   11.74   0
   5  -1   2  875.84   11.12   0
  -6   1  -2  194.86    5.99   0
   6  -1   2  204.08    7.54   0
   7  -1   2  319.69    9.50   0
  -7   1  -2  335.65    9.14   0
  -8   1  -2    7.19    6.06   0
   8  -1   2    1.55    9.08   0
  -8   0   2   46.12    5.24   0
   8   0  -2   47.58    7.60   0
  -7   0   2  109.59    5.77   0
   7   0  -2  109.12    6.15   0
  -6   0   2   55.69    4.58   0
   6   0  -2   56.44    6.76   0
   5   0  -2  134.13    5.92   0
  -5   0   2  127.10    6.62   0
   4   0  -2  456.16    9.70   0
  -4   0   2  434.72    8.01   0
  -3   0   2 4445.94   24.71   0
   3   0  -2 4555.07   25.74   0
  -2   0   2   12.30    6.18   0
   2   0  -2    4.69    7.68   0
   1   0  -2   99.84    9.79   0
  -1   0   2   94.67    8.31   0
   0   0   2  353.81   13.05   0
   0   0  -2  338.71   11.95   0
   1   0   2 2001.26   23.00   0
  -1   0  -2 2064.37   23.08   0
   2   0   2  472.86   12.02   0
  -2   0  -2  486.25   10.18   0
  -3   0  -2 1890.99   17.40   0
   3   0   2 1816.67   17.09   0
   4   0   2 1710.68   16.76   0
  -4   0  -2 1531.08   14.23   0
  -5   0  -2 1085.94   12.26   0
   5   0   2 1036.97   11.74   0
  -6   0  -2    3.21    3.60   0
   6   0   2   -1.13    4.16   0
  -7   0  -2   -2.72    6.67   0
   7   0   2   -1.09    7.11   0
   8   0   2   47.98    9.59   0
  -8   0  -2   63.75    6.82   0
   8  -1  -2   23.52    7.59   0
  -8   1   2   20.64    5.13   0
   7  -1  -2   13.19    7.45   0
  -7   1   2   -0.72    7.04   0
   6  -1  -2  153.81    5.59   0
  -6   1   2  152.66    6.69   0
  -5   1   2  547.33    8.42   0
   5  -1  -2  567.18    9.95   0
   4  -1  -2  134.15    7.56   0
  -4   1   2  140.09    5.50   0
   3  -1  -2 1254.98   14.28   0
  -3   1   2 1231.48   13.52   0
   2  -1  -2   13.16    5.19   0
  -2   1   2   12.76    5.67   0
   1  -1  -2 4248.22   28.93   0
  -1   1   2 4047.63   27.51   0
   0   1   2 1040.15   16.56   0
   0  -1  -2  968.15   14.60   0
   1   1   2 1375.34   16.40   0
  -1  -1  -2 1497.93   17.08   0
  -2  -1  -2 1875.44   17.28   0
   2   1   2 1793.97   16.92   0
  -3  -1  -2 3893.50   22.50   0
   3   1   2 3652.61   21.68   0
  -4  -1  -2  224.68    7.29   0
   4   1   2  210.57    8.23   0
   5   1   2   13.10    6.56   0
  -5  -1  -2    2.43    3.90   0
   6   1   2   41.30    5.55   0
  -6  -1  -2   37.18    4.93   0
   7   1   2   98.64    6.08   0
  -7  -1  -2   98.31    7.55   0
   8   1   2   77.93    9.72   0
  -8  -1  -2   47.17    9.44   0
   8  -2  -2   33.12    7.67   0
  -8   2   2   33.80    5.54   0
   7  -2  -2  210.65    6.72   0
  -7   2   2  238.10    6.72   0
  -6   2   2  102.82    6.24   0
   6  -2  -2   99.27    6.65   0
  -5   2   2  322.57    6.96   0
   5  -2  -2  363.85    7.30   0
  -4   2   2    3.41    3.63   0
   4  -2  -2    2.05    4.46   0
  -3   2   2   73.40    5.91   0
   3  -2  -2   75.03    7.23   0
   2  -2  -2  117.61    8.10   0
  -2   2   2  121.54    5.55   0
   1  -2  -2  291.11    8.20   0
  -1   2   2  283.64    8.25   0
   1  -2  -2  281.91    8.33   0
  -1   2   2  295.37    8.74   0
   0  -2  -2 2996.65   21.89   0
   0   2   2 2807.76   21.09   0
  -1  -2  -2 9999.99   37.23   0
   1   2   2 9952.42   37.38   0
   2   2   2  302.89    9.13   0
  -2  -2  -2  324.59    7.22   0
   3   2   2   26.60    6.51   0
  -3  -2  -2    9.31    5.33   0
  -4  -2  -2  159.86    5.41   0
   4   2   2  156.35    5.86   0
  -5  -2  -2  212.05    5.95   0
   5   2   2  217.71    7.82   0
  -6  -2  -2  113.73    7.59   0
   6   2   2  108.22    8.06   0
   7   2   2   25.37    7.54   0
  -7  -2  -2   21.76    7.18   0
  -8  -2  -2   31.79    9.51   0
   8   2   2   25.27    7.10   0
  -8   3   2    7.78    9.03   0
   8  -3  -2  -12.43    9.11   0
   7  -3  -2  163.27    6.31   0
  -7   3   2  165.70    6.34   0
  -6   3   2   80.57    5.99   0
   6  -3  -2   94.93    4.96   0
   5  -3  -2   -5.46    5.91   0
  -5   3   2    1.73    4.98   0
   4  -3  -2   29.89    6.41   0
  -4   3   2   40.23    5.32   0
  -3   3   2  157.55    6.78   0
   3  -3  -2  161.80    7.54   0
  -2   3   2 1963.63   16.80   0
   2  -3  -2 1809.61   15.28   0
   2  -3  -2 2102.81   16.63   0
  -2   3   2 2128.57   16.75   0
  -1   3   2 4316.15   23.58   0
   1  -3  -2 4360.79   23.17   0
   1  -3  -2 4519.25   23.76   0
  -1   3   2 4630.16   24.13   0
   0   3   2  584.68   10.88   0
   0  -3  -2  598.03   10.09   0
  -1  -3  -2  563.00    8.87   0
   1   3   2  551.14   10.41   0
  -2  -3  -2  142.04    6.49   0
   2   3   2  151.39    7.38   0
  -3  -3  -2   67.20    5.80   0
   3   3   2   50.41    4.87   0
   4   3   2  320.15    7.00   0
  -4  -3  -2  314.50    7.66   0
  -5  -3  -2  208.96    6.80   0
   5   3   2  207.96    7.37   0
  -6  -3  -2   76.82    7.32   0
   6   3   2   68.79    8.12   0
  -7  -3  -2    6.98    7.87   0
   7   3   2   -2.75    8.41   0
  -8   4   2   12.27    6.46   0
   8  -4  -2   13.14    6.48   0
   7  -4  -2   14.21    4.88   0
  -7   4   2   13.76    6.82   0
   6  -4  -2   16.83    6.93   0
  -6   4   2   17.94    6.52   0
  -5   4   2   76.50    5.83   0
   5  -4  -2   62.64    6.43   0
  -4   4   2  140.96    5.29   0
   4  -4  -2  141.03    7.12   0
  -3   4   2 1329.28   12.65   0
   3  -4  -2 1384.72   12.86   0
  -3   4   2 1405.85   12.63   0
  -2   4   2 1353.91   12.53   0
   2  -4  -2 1385.96   12.54   0
   2  -4  -2 1275.65   12.39   0
  -2   4   2 1374.54   13.75   0
   1  -4  -2  621.65    8.75   0
  -1   4   2  679.95   10.75   0
  -1   4   2  697.39   10.06   0
   1  -4  -2  643.10   10.52   0
   0  -4  -2    0.84    5.29   0
   0   4   2    6.14    6.36   0
  -1  -4  -2  351.68    7.94   0
   1   4   2  320.32    7.24   0
  -2  -4  -2  671.59    8.95   0
   2   4   2  611.89    8.95   0
  -3  -4  -2  125.89    4.91   0
   3   4   2  123.73    6.76   0
  -4  -4  -2  137.04    4.96   0
   4   4   2  136.10    5.41   0
  -5  -4  -2   74.40    5.33   0
   5   4   2   73.44    7.63   0
   6   4   2   57.33    5.67   0
  -6  -4  -2   61.23    7.29   0
   7   4   2    8.72    9.87   0
  -7  -4  -2   18.42    9.63   0
  -7   5   2   43.51    5.35   0
   7  -5  -2   52.34    7.48   0
  -6   5   2   76.41    6.96   0
   6  -5  -2   50.79    7.55   0
   5  -5  -2  390.80    7.28   0
  -5   5   2  350.07    6.98   0
  -4   5   2  283.18    7.91   0
   4  -5  -2  292.02    6.68   0
   4  -5  -2  286.22    7.11   0
  -4   5   2  313.35    7.50   0
   3  -5  -2  336.14    6.83   0
  -3   5   2  313.14    8.20   0
   3  -5  -2  291.05    6.23   0
  -3   5   2  318.24    7.65   0
  -2   5   2  293.19    8.24   0
  -2   5   2  289.77    6.59   0
   2  -5  -2  297.01    7.28   0
   2  -5  -2  288.53    6.69   0
   1  -5  -2  443.24    8.21   0
  -1   5   2  454.06    8.10   0
   1  -5  -2  470.12    7.82   0
  -1   5   2  464.25    7.70   0
   0  -5  -2  134.68    6.34   0
   0   5   2  123.71    7.10   0
  -1  -5  -2  141.75    6.31   0
   1   5   2  144.08    6.91   0
  -2  -5  -2  540.06    8.64   0
   2   5   2  464.50    7.79   0
   3   5   2  102.94    6.52   0
  -3  -5  -2  114.49    5.93   0
  -4  -5  -2  102.02    7.01   0
   4   5   2   81.21    7.58   0
  -5  -5  -2   75.90    5.37   0
   5   5   2   74.21    5.75   0
   6   5   2   10.67    9.38   0
  -6  -5  -2    6.07    8.79   0
   7  -6  -2   12.06    9.16   0
  -7   6   2   15.72    8.81   0
  -6   6   2   78.03    7.11   0
   6  -6  -2   71.30    7.60   0
   5  -6  -2  270.24    6.73   0
   5  -6  -2  228.85    7.65   0
  -5   6   2  260.83    6.97   0
  -5   6   2  266.87    8.21   0
   4  -6  -2  199.50    8.07   0
  -4   6   2  168.69    5.37   0
  -4   6   2  152.95    6.88   0
   4  -6  -2  168.49    5.74   0
   3  -6  -2  145.59    5.45   0
   3  -6  -2  122.13    4.99   0
  -3   6   2  162.80    6.95   0
  -3   6   2  154.78    6.29   0
   2  -6  -2  153.05    6.22   0
   2  -6  -2  151.17    5.50   0
  -2   6   2  155.47    6.93   0
  -2   6   2  140.27    6.28   0
  -1   6   2  242.68    6.34   0
   1  -6  -2  238.22    5.74   0
  -1   6   2  244.03    6.97   0
   1  -6  -2  247.90    7.44   0
   0   6   2  165.17    5.72   0
   0  -6  -2  163.91    5.27   0
  -1  -6  -2   93.25    4.53   0
   1   6   2   89.76    4.89   0
  -2  -6  -2  487.45    7.41   0
   2   6   2  449.59    8.52   0
   3   6   2  134.83    7.77   0
  -3  -6  -2  139.38    7.33   0
  -4  -6  -2    7.75    4.46   0
   4   6   2    1.74    4.95   0
   5   6   2    8.71    5.15   0
  -5  -6  -2    9.63    5.05   0
   6   6   2    5.16    9.74   0
  -6  -6  -2   35.94    9.31   0
  -6   7   2   58.03    8.91   0
   6  -7  -2   69.42    9.11   0
   6  -7  -2   36.50    6.30   0
  -6   7   2   41.98    9.31   0
  -5   7   2  184.99    8.00   0
   5  -7  -2  179.36    6.11   0
   5  -7  -2  194.47    8.10   0
  -5   7   2  186.90    6.55   0
   4  -7  -2  124.19    5.80   0
   4  -7  -2  117.01    5.25   0
  -4   7   2  116.43    7.31   0
  -4   7   2  100.04    7.75   0
  -3   7   2   65.22    6.77   0
   3  -7  -2   66.33    6.55   0
  -3   7   2   70.38    7.36   0
   3  -7  -2   63.05    7.10   0
  -2   7   2   40.97    4.07   0
   2  -7  -2   52.97    5.23   0
   2  -7  -2   44.81    4.69   0
  -2   7   2   42.10    4.42   0
  -1   7   2  167.17    6.91   0
   1  -7  -2  199.61    6.82   0
   1  -7  -2  177.25    6.75   0
  -1   7   2  174.18    5.39   0
   0   7   2  452.20    7.56   0
   0  -7  -2  451.11    7.37   0
  -1  -7  -2   87.71    6.85   0
   1   7   2   80.04    5.60   0
  -2  -7  -2   11.21    4.55   0
   2   7   2   16.68    6.84   0
  -3  -7  -2   31.76    4.81   0
   3   7   2   24.25    5.00   0
  -4  -7  -2    9.51    6.68   0
   4   7   2    4.61    4.90   0
   5   7   2   84.28    7.32   0
  -5  -7  -2   89.20    9.32   0
   5  -8  -2   76.57    6.76   0
  -5   8   2   96.68    6.99   0
   5  -8  -2  116.90    7.12   0
  -5   8   2   90.57    9.57   0
   4  -8  -2   47.57    7.02   0
  -4   8   2   32.74    6.76   0
  -4   8   2   27.52    7.27   0
   4  -8  -2   35.39    6.66   0
   3  -8  -2   18.34    4.66   0
   3  -8  -2   35.02    6.91   0
  -3   8   2   36.87    4.65   0
  -3   8   2   18.06    6.97   0
  -2   8   2  231.37    6.64   0
  -2   8   2  275.89    7.91   0
   2  -8  -2  233.41    7.99   0
   2  -8  -2  218.37    6.17   0
   1  -8  -2  216.53    8.02   0
  -1   8   2  190.49    6.55   0
  -1   8   2  215.04    7.71   0
   1  -8  -2  193.12    5.97   0
   0   8   2   93.78    7.51   0
   0  -8  -2   93.89    7.03   0
  -1  -8  -2   -0.20    4.42   0
   1   8   2    1.54    6.77   0
  -2  -8  -2    4.78    4.45   0
   2   8   2   -3.02    4.94   0
   3   8   2  170.65    7.61   0
  -3  -8  -2  202.47    7.47   0
  -4  -8  -2   91.80    7.21   0
   4   8   2   86.25    9.71   0
   4  -9  -2  158.46    9.77   0
   4  -9  -2  121.01    7.25   0
  -4   9   2  132.86    9.96   0
  -4   9   2  130.09    9.75   0
   3  -9  -2   96.34    8.92   0
   3  -9  -2  110.01    9.29   0
  -3   9   2  104.57    7.10   0
  -3   9   2   76.76    9.13   0
   2  -9  -2   69.94    5.30   0
  -2   9   2   65.62    7.19   0
  -2   9   2   60.92    5.52   0
   2  -9  -2   64.31    5.51   0
  -1   9   2    3.29    6.48   0
   1  -9  -2   -3.93    6.81   0
   1  -9  -2    2.91    6.42   0
  -1   9   2    0.05    6.94   0
   0   9   2   -0.76    4.96   0
   0  -9  -2   -2.81    6.46   0
  -1  -9  -2  117.39    9.00   0
   1   9   2   93.26    8.68   0
  -2  -9  -2   56.02    6.65   0
   2   9   2   52.07    9.31   0
  -2  10   2    3.18    8.91   0
   2 -10  -2    7.11    8.53   0
  -2  10   2  -10.85    8.71   0
   2 -10  -2   -3.24    8.73   0
  -1  10   2   27.68    9.06   0
   1 -10  -2   29.72    8.92   0
   1 -10  -2   41.85    9.12   0
  -1  10   2   17.39    9.57   0
   0 -12   3   31.90    8.97   0
   0  12  -3   22.79    6.80   0
   0  12  -3   25.57    6.49   0
  -1  12  -3    8.78    9.05   0
  -1  12  -3   15.50    6.76   0
   1 -12   3   18.86    8.88   0
   1 -12   3   14.72    8.70   0
   3  11  -3    7.05    6.54   0
  -3 -11   3    9.16    8.87   0
  -2 -11   3    9.72    8.67   0
   2  11  -3   16.89    9.07   0
  -1 -11   3   75.04    7.29   0
   1  11  -3   53.40    7.63   0
   0  11  -3   38.72    5.46   0
   0 -11   3   49.32    7.03   0
  -1  11  -3   12.80    6.78   0
  -1  11  -3   18.54    7.08   0
   1 -11   3   21.33    6.53   0
   1 -11   3   24.65    6.79   0
   2 -11   3  108.22    7.74   0
  -2  11  -3  109.79    7.92   0
  -2  11  -3   99.01    8.14   0
   2 -11   3  109.64    7.92   0
   3 -11   3  227.80   10.31   0
  -3  11  -3  199.07   10.63   0
  -3  11  -3  246.41   10.58   0
   3 -11   3  204.61    9.94   0
  -4  11  -3   31.74    9.33   0
   4 -11   3   38.67    6.48   0
  -4  11  -3   26.53    9.26   0
   4 -11   3   30.04    9.12   0
   4  10  -3   29.87    9.78   0
  -4 -10   3   39.49    9.03   0
  -3 -10   3  116.22    6.05   0
   3  10  -3  115.08    8.10   0
  -2 -10   3    8.62    6.54   0
   2  10  -3   15.45    6.90   0
  -1 -10   3    6.21    4.43   0
   1  10  -3    4.37    6.85   0
   0  10  -3  266.67    8.80   0
   0 -10   3  248.06    8.35   0
  -1  10  -3  301.32    9.41   0
  -1  10  -3  387.59    9.27   0
   1 -10   3  329.59    8.86   0
   1 -10   3  342.92    9.34   0
  -2  10  -3   44.10    7.25   0
   2 -10   3   44.40    6.68   0
  -2  10  -3   48.25    7.04   0
   2 -10   3   44.36    7.02   0
   3 -10   3   85.36    7.39   0
   3 -10   3   67.43    6.97   0
  -3  10  -3   82.27    7.46   0
  -3  10  -3   75.53    7.78   0
  -4  10  -3  149.13    8.67   0
   4 -10   3  163.74    6.63   0
  -4  10  -3  133.27    8.78   0
   4 -10   3  152.78    6.42   0
   5 -10   3   45.87    6.37   0
   5 -10   3   26.49    6.35   0
  -5  10  -3   39.60    9.20   0
  -5  10  -3   29.72    9.10   0
  -5  -9   3   37.65    9.21   0
   5   9  -3   38.92   10.47   0
  -4  -9   3   23.71    6.97   0
   4   9  -3   28.28    5.51   0
  -3  -9   3   20.12    4.78   0
   3   9  -3   26.46    5.17   0
  -2  -9   3  106.92    5.58   0
   2   9  -3  110.33    5.85   0
  -1  -9   3  196.97    7.90   0
   1   9  -3  156.28    6.41   0
   0   9  -3  173.40    7.32   0
   0  -9   3  187.21    7.04   0
   1  -9   3  363.60    8.74   0
  -1   9  -3  316.46    7.67   0
   1  -9   3  387.20    9.23   0
  -1   9  -3  346.34    7.64   0
  -2   9  -3  246.36    9.12   0
   2  -9   3  267.05    8.94   0
   2  -9   3  229.85    8.77   0
  -2   9  -3  273.45    8.79   0
   3  -9   3   86.69    6.89   0
   3  -9   3   87.67    7.62   0
  -3   9  -3   99.77    7.32   0
  -3   9  -3   86.32    7.64   0
  -4   9  -3   33.68    6.75   0
  -4   9  -3   26.20    7.17   0
   4  -9   3   31.65    5.08   0
   4  -9   3   24.85    6.54   0
   5  -9   3   17.06    5.13   0
   5  -9   3   19.74    6.77   0
  -5   9  -3   26.38    6.98   0
  -5   9  -3   19.18    7.28   0
   6  -9   3   44.72    9.12   0
  -6   9  -3   40.50    9.62   0
  -6   9  -3   33.57    9.23   0
   6  -9   3   42.51    6.89   0
  -6  -8   3   37.99    9.72   0
   6   8  -3   54.48    9.87   0
   5   8  -3   -2.96    7.63   0
  -5  -8   3   -3.69    6.89   0
  -4  -8   3   77.04    6.99   0
   4   8  -3   59.36    5.77   0
  -3  -8   3  197.16    6.10   0
   3   8  -3  168.82    6.67   0
   2   8  -3   82.08    6.63   0
  -2  -8   3   94.39    4.73   0
  -1  -8   3  242.30    7.37   0
   1   8  -3  216.53    6.58   0
   0   8  -3  710.69   11.36   0
   0  -8   3  799.80   11.49   0
   1  -8   3  559.24   10.54   0
  -1   8  -3  602.69   10.57   0
  -1   8  -3  529.60   10.68   0
  -2   8  -3   14.56    4.22   0
  -2   8  -3   13.12    5.27   0
   2  -8   3   13.13    3.70   0
   2  -8   3   14.64    5.67   0
  -3   8  -3    0.62    5.53   0
  -3   8  -3    0.49    4.96   0
   3  -8   3    0.92    5.36   0
   3  -8   3    0.72    4.82   0
   4  -8   3  201.32    8.00   0
  -4   8  -3  211.81    9.15   0
  -4   8  -3  210.49    8.82   0
   4  -8   3  222.70    6.83   0
  -5   8  -3  140.78    8.25   0
   5  -8   3  128.49    7.55   0
   5  -8   3  155.24    7.86   0
  -5   8  -3  148.34    8.15   0
  -6   8  -3   17.53    7.14   0
   6  -8   3   22.70    6.87   0
  -6   8  -3    9.74    7.12   0
   6  -8   3   14.49    5.01   0
   7  -8   3   21.07    9.01   0
  -7   8  -3   10.50    9.21   0
  -7   8  -3   12.52   10.17   0
  -6  -7   3  133.87    6.21   0
   6   7  -3  113.24    6.40   0
   5   7  -3   45.94    5.56   0
  -5  -7   3   42.61    7.16   0
   4   7  -3    8.42    7.53   0
  -4  -7   3    4.39    4.66   0
   3   7  -3  345.11    8.45   0
  -3  -7   3  340.79    7.01   0
   2   7  -3 1198.66   12.49   0
  -2  -7   3 1278.43   12.36   0
  -1  -7   3  635.10    9.61   0
   1   7  -3  570.68   10.63   0
   0  -7   3   46.45    4.61   0
   0   7  -3   39.39    6.63   0
  -1   7  -3   46.85    5.83   0
  -1   7  -3   46.95    6.48   0
   1  -7   3   45.45    6.14   0
  -2   7  -3  271.74    9.23   0
   2  -7   3  253.67    7.89   0
   2  -7   3  285.71    7.40   0
  -2   7  -3  291.63    8.93   0
   3  -7   3  152.83    7.11   0
   3  -7   3  120.67    5.30   0
  -3   7  -3  143.32    7.26   0
  -3   7  -3  136.01    7.69   0
   4  -7   3  104.98    4.94   0
  -4   7  -3  112.00    6.76   0
  -4   7  -3   95.52    6.96   0
   4  -7   3  105.12    6.48   0
  -5   7  -3  154.26    8.61   0
   5  -7   3  168.14    8.58   0
  -5   7  -3  180.23    8.56   0
   6  -7   3   82.03    7.62   0
  -6   7  -3   84.38    8.10   0
   7  -7   3   22.29    8.84   0
  -7   7  -3   20.79    9.44   0
  -7  -6   3    3.67    8.94   0
   7   6  -3   14.96    6.56   0
   6   6  -3    0.98    5.17   0
  -6  -6   3   -9.14    6.58   0
   5   6  -3  171.69    6.47   0
  -5  -6   3  164.24    6.07   0
  -4  -6   3  363.91    7.21   0
   4   6  -3  379.02    7.97   0
   3   6  -3  900.14   12.02   0
  -3  -6   3  935.82   11.38   0
  -2  -6   3  735.46   10.87   0
   2   6  -3  708.94   11.49   0
   1   6  -3   14.84    6.48   0
  -1  -6   3   16.03    5.34   0
   0   6  -3   33.86    6.51   0
   0  -6   3   32.74    5.88   0
  -1   6  -3  518.53   12.13   0
  -1   6  -3  537.06   11.81   0
   1  -6   3  516.21   11.72   0
  -2   6  -3  371.87   10.99   0
  -2   6  -3  394.25   10.71   0
   2  -6   3  412.28    8.80   0
   2  -6   3  365.03    9.08   0
   3  -6   3  210.34    7.91   0
   3  -6   3  185.20    7.26   0
  -3   6  -3  200.85    8.28   0
  -3   6  -3  176.92    8.58   0
  -4   6  -3  338.69    9.41   0
   4  -6   3  341.96    9.61   0
   5  -6   3  124.24    7.16   0
  -5   6  -3  114.25    7.08   0
  -6   6  -3    6.25    7.10   0
   6  -6   3    5.41    6.76   0
   7  -6   3   21.53    7.08   0
  -7   6  -3   11.13    7.29   0
   7   5  -3    4.12    7.16   0
  -7  -5   3    6.70    6.82   0
   6   5  -3  135.14    6.31   0
  -6  -5   3  160.68    7.63   0
   5   5  -3  817.04   11.04   0
  -5  -5   3  821.63    9.61   0
  -4  -5   3  511.15    9.46   0
   4   5  -3  540.68    9.93   0
   3   5  -3    3.54    4.89   0
  -3  -5   3    5.75    3.75   0
  -2  -5   3  361.33    7.89   0
   2   5  -3  367.46    8.52   0
  -1  -5   3  530.10   10.73   0
   1   5  -3  536.99   11.65   0
   0   5  -3   14.44    6.80   0
   0  -5   3   18.82    5.71   0
   1  -5   3  764.34   14.39   0
  -1   5  -3  674.74   16.50   0
  -1   5  -3  736.81   15.84   0
   1  -5   3  649.73   13.45   0
   2  -5   3 2453.55   20.91   0
  -2   5  -3 2736.66   29.73   0
   2  -5   3 3127.15   23.43   0
  -2   5  -3 2863.72   30.12   0
  -3   5  -3   83.66    7.07   0
   3  -5   3   89.72    7.34   0
   4  -5   3   15.11    5.93   0
  -4   5  -3   17.37    5.70   0
   5  -5   3  122.45    6.90   0
  -5   5  -3  127.15    7.23   0
  -6   5  -3   94.38    7.65   0
   6  -5   3   98.23    7.75   0
   7  -5   3   18.66    7.13   0
  -7   5  -3   26.77    6.99   0
   8  -5   3   10.49    6.71   0
  -8   5  -3   11.20    9.26   0
  -8  -4   3   50.24    9.03   0
   8   4  -3   26.37    9.58   0
  -7  -4   3  202.22    7.84   0
   7   4  -3  180.92    8.38   0
   6   4  -3  291.02    7.46   0
  -6  -4   3  300.82    6.97   0
   5   4  -3  208.22    6.31   0
  -5  -4   3  216.38    6.90   0
  -4  -4   3  293.62    6.77   0
   4   4  -3  292.10    7.19   0
   3   4  -3   21.72    7.01   0
  -3  -4   3   22.73    5.95   0
  -2  -4   3   53.43    6.25   0
   2   4  -3   47.42    8.08   0
  -1  -4   3 2243.74   21.87   0
   1   4  -3 2224.71   23.01   0
   0  -4   3 3584.72   34.78   0
   0   4  -3 3423.75   34.98   0
  -1   4  -3   39.45    8.65   0
  -1   4  -3   36.80   10.36   0
   1  -4   3   41.13    6.54   0
   1  -4   3   40.13    7.16   0
  -2   4  -3  248.56   12.38   0
   2  -4   3  256.63   11.55   0
  -3   4  -3  137.97    8.54   0
   3  -4   3  150.53    8.37   0
   4  -4   3   -1.16    5.96   0
  -4   4  -3    1.75    5.54   0
  -5   4  -3  258.01    8.32   0
   5  -4   3  250.81    8.37   0
  -6   4  -3  205.28    7.01   0
   6  -4   3  217.24    8.78   0
  -7   4  -3    1.30    6.68   0
   7  -4   3    7.06    6.96   0
  -8   4  -3    1.05    8.75   0
   8  -4   3    2.07    6.40   0
   8   3  -3  153.33   10.08   0
  -8  -3   3  154.79    7.36   0
   7   3  -3  113.74    5.86   0
  -7  -3   3  106.83    7.41   0
   6   3  -3  135.58    5.58   0
  -6  -3   3  167.65    6.50   0
   5   3  -3  121.63    5.62   0
  -5  -3   3  132.10    5.20   0
   4   3  -3   26.43    6.83   0
  -4  -3   3   22.48    4.10   0
   3   3  -3  367.08   10.03   0
  -3  -3   3  325.59    7.74   0
  -2  -3   3 2625.21   21.79   0
   2   3  -3 2783.18   22.52   0
  -1  -3   3 1826.71   22.52   0
   1   3  -3 1925.19   23.50   0
   0   3  -3 1024.46   26.02   0
   0  -3   3 1002.89   24.50   0
   1  -3   3  333.76   12.95   0
  -1   3  -3  313.19   12.30   0
   1  -3   3  375.50   12.97   0
  -2   3  -3   46.96    7.35   0
   2  -3   3   52.73    7.51   0
   3  -3   3 1763.85   20.75   0
  -3   3  -3 1718.09   20.68   0
   4  -3   3  267.69    9.07   0
  -4   3  -3  270.40    7.63   0
   5  -3   3    1.90    5.94   0
  -5   3  -3    2.97    3.88   0
   6  -3   3   41.52    4.68   0
  -6   3  -3   45.19    5.55   0
  -7   3  -3    1.68    6.62   0
   7  -3   3    4.80    6.95   0
   8  -3   3   18.09    9.29   0
  -8   3  -3   24.90    8.97   0
   8   2  -3  180.67    6.75   0
  -8  -2   3  208.54    9.12   0
   7   2  -3   86.31    5.83   0
  -7  -2   3   91.30    7.11   0
  -6  -2   3   88.56    5.94   0
   6   2  -3   85.14    5.14   0
   5   2  -3   99.42    7.09   0
  -5  -2   3  107.23    6.22   0
   4   2  -3 1870.41   15.55   0
  -4  -2   3 1827.02   15.14   0
   3   2  -3 1001.35   12.80   0
  -3  -2   3 1010.83   13.03   0
  -2  -2   3  870.52   12.99   0
   2   2  -3  925.58   14.61   0
   1   2  -3    0.67    7.93   0
  -1  -2   3    4.72    6.35   0
   0  -2   3   68.36    9.91   0
   0   2  -3   67.68   11.35   0
  -1   2  -3 1303.54   29.40   0
   1  -2   3 1239.42   29.22   0
  -2   2  -3  371.90   12.37   0
   2  -2   3  402.49   13.62   0
   3  -2   3  536.87   12.54   0
  -3   2  -3  508.75   11.32   0
  -4   2  -3   72.24    4.96   0
   4  -2   3   80.19    5.79   0
  -5   2  -3   90.91    4.95   0
   5  -2   3  101.91    7.21   0
   6  -2   3   59.99    6.28   0
  -6   2  -3   50.04    5.76   0
   7  -2   3  179.30    8.57   0
  -7   2  -3  179.36    6.58   0
  -8   2  -3   20.87    6.42   0
   8  -2   3   23.57    6.73   0
   8   1  -3    3.52    5.09   0
  -8  -1   3   -2.99    6.78   0
   7   1  -3   43.22    7.40   0
  -7  -1   3   30.80    6.94   0
   6   1  -3  182.31    6.11   0
  -6  -1   3  223.35    5.92   0
   5   1  -3  301.04    8.54   0
  -5  -1   3  329.14    8.11   0
   4   1  -3 1749.97   15.78   0
  -4  -1   3 1768.95   15.20   0
   3   1  -3  193.93    8.65   0
  -3  -1   3  201.39    6.41   0
  -2  -1   3  538.69   10.10   0
   2   1  -3  576.28   12.00   0
  -1  -1   3 1083.05   16.03   0
   1   1  -3 1142.01   17.67   0
   0   1  -3 1381.29   21.90   0
   0  -1   3 1381.47   21.94   0
   0  -1   3 1430.74   21.66   0
  -1   1  -3  573.33   14.04   0
   1  -1   3  552.09   14.47   0
  -2   1  -3   31.54    4.60   0
   2  -1   3   31.94    7.44   0
  -3   1  -3    7.15    5.28   0
   3  -1   3    8.16    6.92   0
  -4   1  -3   65.48    4.69   0
   4  -1   3   65.75    5.74   0
  -5   1  -3   74.75    4.72   0
   5  -1   3   67.27    5.19   0
   6  -1   3   77.63    7.21   0
  -6   1  -3   82.87    5.51   0
   7  -1   3  150.39    6.42   0
  -7   1  -3  134.30    6.11   0
  -8   1  -3   49.05    9.22   0
   8  -1   3   47.33    7.03   0
  -8   0   3   33.49    5.31   0
   8   0  -3   42.75    7.70   0
   7   0  -3  136.12    8.54   0
  -7   0   3  139.09    6.16   0
   6   0  -3  525.54    8.34   0
  -6   0   3  522.92    9.10   0
   5   0  -3  105.63    5.45   0
  -5   0   3  112.74    5.03   0
  -4   0   3    1.15    3.72   0
   4   0  -3    2.83    6.64   0
   3   0  -3  744.77   11.78   0
  -3   0   3  703.46   10.10   0
  -2   0   3  130.72    6.99   0
   2   0  -3  126.46    8.59   0
  -1   0   3  352.74    9.82   0
   1   0  -3  323.38   10.64   0
   0   0   3 1617.05   18.49   0
   0   0   3 1643.37   19.82   0
   0   0  -3 1535.13   18.12   0
   1   0   3    2.08    5.00   0
  -1   0  -3    4.09    5.51   0
  -2   0  -3  165.10    6.36   0
   2   0   3  165.57    7.04   0
   3   0   3  106.55    7.57   0
  -3   0  -3  107.59    5.22   0
   4   0   3  320.05    7.66   0
  -4   0  -3  324.99    7.15   0
   5   0   3  126.44    7.42   0
  -5   0  -3  100.45    4.95   0
   6   0   3  138.87    6.48   0
  -6   0  -3  149.77    7.49   0
   7   0   3  268.72    7.63   0
  -7   0  -3  275.26    7.56   0
  -8   0  -3   26.68    9.32   0
   8   0   3   36.45    9.59   0
   8  -1  -3  101.10    6.46   0
  -8   1   3   87.54    6.39   0
   7  -1  -3  232.83    8.68   0
  -7   1   3  222.93    8.43   0
   6  -1  -3   52.96    4.59   0
  -6   1   3   44.20    4.42   0
  -5   1   3   53.52    4.44   0
   5  -1  -3   61.55    4.96   0
   4  -1  -3   94.41    7.09   0
  -4   1   3   98.27    4.82   0
   3  -1  -3  670.05    9.80   0
  -3   1   3  630.83    9.37   0
  -2   1   3  966.06   12.43   0
   2  -1  -3  948.77   12.14   0
   1  -1  -3   61.20    4.79   0
   1  -1  -3   64.71    5.90   0
  -1   1   3   57.46    5.82   0
  -1   1   3   63.22    5.01   0
   0  -1  -3    9.60    5.62   0
   0   1   3    9.44    5.17   0
  -1  -1  -3  375.16    9.17   0
   1   1   3  347.68    8.84   0
  -2  -1  -3    2.24    5.22   0
   2   1   3   -0.71    6.54   0
   3   1   3    5.43    4.34   0
  -3  -1  -3    3.96    3.69   0
   4   1   3  866.28   11.64   0
  -4  -1  -3  845.42   10.21   0
   5   1   3  652.08    9.43   0
  -5  -1  -3  619.58    8.80   0
   6   1   3   53.40    5.65   0
  -6  -1  -3   55.15    5.34   0
  -7  -1  -3   39.86    5.29   0
   7   1   3   31.71    5.61   0
   8  -2  -3    9.69    6.55   0
  -8   2   3    7.69    9.22   0
  -7   2   3   94.50    5.58   0
   7  -2  -3   87.68    5.79   0
   6  -2  -3  106.29    5.07   0
  -6   2   3  103.79    6.11   0
   5  -2  -3   73.09    5.04   0
  -5   2   3   64.28    4.44   0
   4  -2  -3  291.70    8.13   0
  -4   2   3  252.56    6.22   0
   3  -2  -3  204.07    7.89   0
  -3   2   3  213.78    7.05   0
  -2   2   3  186.52    7.05   0
   2  -2  -3  174.14    7.96   0
   1  -2  -3   52.79    7.24   0
  -1   2   3   54.93    5.51   0
   1  -2  -3   46.67    4.32   0
  -1   2   3   47.63    5.93   0
   0  -2  -3   40.89    4.37   0
   0   2   3   39.59    5.30   0
  -1  -2  -3    3.60    3.88   0
   1   2   3    5.58    6.57   0
  -2  -2  -3  892.19   10.51   0
   2   2   3  895.09   11.73   0
   3   2   3  588.27    8.99   0
  -3  -2  -3  661.73    9.77   0
  -4  -2  -3  482.10    8.62   0
   4   2   3  448.63    9.17   0
   5   2   3  290.71    8.01   0
  -5  -2  -3  270.06    6.40   0
  -6  -2  -3   -2.61    4.83   0
   6   2   3    4.96    7.48   0
   7   2   3   12.71    6.69   0
  -7  -2  -3   14.41    6.21   0
  -8   3   3    2.45    6.54   0
   8  -3  -3    9.17    6.63   0
  -7   3   3   43.62    6.95   0
   7  -3  -3   53.02    7.23   0
  -6   3   3  207.22    7.99   0
   6  -3  -3  208.78    6.58   0
  -5   3   3   55.70    5.48   0
   5  -3  -3   61.48    6.14   0
   4  -3  -3   45.69    6.39   0
  -4   3   3   47.60    5.53   0
   3  -3  -3  444.91    9.22   0
  -3   3   3  439.12    7.65   0
  -2   3   3    0.45    5.20   0
  -2   3   3    2.62    4.49   0
   2  -3  -3    2.33    6.20   0
   2  -3  -3    1.06    4.96   0
  -1   3   3  248.96    6.91   0
  -1   3   3  263.67    6.39   0
   1  -3  -3  247.18    6.13   0
   1  -3  -3  255.66    6.87   0
   0  -3  -3  298.14    6.73   0
   0   3   3  294.12    7.33   0
   1   3   3 1126.63   12.56   0
  -1  -3  -3 1072.69   11.20   0
  -2  -3  -3 1199.34   11.52   0
   2   3   3 1163.80   11.68   0
   3   3   3  397.31    7.43   0
  -3  -3  -3  471.01    8.40   0
  -4  -3  -3    1.84    4.96   0
   4   3   3    0.62    4.19   0
  -5  -3  -3   76.76    5.22   0
   5   3   3   79.28    5.70   0
   6   3   3  140.98    6.53   0
  -6  -3  -3  137.53    6.21   0
  -7  -3  -3   40.80    9.23   0
   7   3   3   31.64    9.91   0
   8  -4  -3   10.05    9.29   0
  -8   4   3   20.39    6.65   0
  -7   4   3   -0.71    4.76   0
   7  -4  -3  -11.89    6.97   0
  -6   4   3  127.23    7.32   0
   6  -4  -3  116.31    5.82   0
   5  -4  -3  345.01    6.98   0
  -5   4   3  355.19    7.92   0
   4  -4  -3   11.43    5.86   0
  -4   4   3   13.83    5.18   0
  -3   4   3   81.71    6.58   0
   3  -4  -3   85.81    4.37   0
  -3   4   3   89.70    5.85   0
   3  -4  -3   80.04    5.05   0
  -2   4   3  228.45    6.41   0
  -2   4   3  223.61    5.97   0
   2  -4  -3  223.19    6.84   0
   2  -4  -3  228.20    6.33   0
   1  -4  -3  233.76    6.85   0
  -1   4   3  231.89    5.92   0
  -1   4   3  238.14    7.82   0
   1  -4  -3  219.48    6.28   0
   0  -4  -3  838.17   10.59   0
   0   4   3  849.34   11.05   0
  -1  -4  -3 1284.63   11.52   0
   1   4   3 1213.04   11.55   0
  -2  -4  -3   48.40    4.18   0
   2   4   3   44.51    4.65   0
   3   4   3   27.74    4.40   0
  -3  -4  -3   37.39    3.88   0
  -4  -4  -3  148.35    7.26   0
   4   4   3  146.01    7.83   0
   5   4   3  228.20    6.96   0
  -5  -4  -3  232.23    6.69   0
  -6  -4  -3  139.38    8.64   0
   6   4   3  108.34    6.26   0
  -7   5   3   94.57    9.20   0
   7  -5  -3   73.71    9.46   0
  -6   5   3    5.59    4.81   0
   6  -5  -3    9.46    5.04   0
   5  -5  -3    3.54    4.76   0
  -5   5   3    3.37    6.28   0
  -5   5   3    8.89    5.00   0
   4  -5  -3    3.54    3.42   0
  -4   5   3    2.53    3.47   0
  -4   5   3    1.94    5.51   0
   4  -5  -3    0.16    3.89   0
   3  -5  -3   -4.66    5.64   0
   3  -5  -3    3.57    3.42   0
  -3   5   3   -1.57    4.17   0
  -3   5   3   -0.40    4.98   0
  -2   5   3  978.95   10.85   0
  -2   5   3  893.33   10.02   0
   2  -5  -3  915.34    9.93   0
   2  -5  -3  835.07    9.25   0
  -1   5   3 1163.22   11.15   0
  -1   5   3 1191.63   11.71   0
   1  -5  -3 1078.39   10.69   0
   1  -5  -3 1138.10   11.14   0
   0  -5  -3    4.49    5.18   0
   0   5   3    4.86    4.29   0
  -1  -5  -3   95.95    4.62   0
   1   5   3   95.81    6.54   0
  -2  -5  -3  242.73    5.76   0
   2   5   3  240.77    7.36   0
   3   5   3  298.36    6.89   0
  -3  -5  -3  314.75    8.13   0
  -4  -5  -3  195.25    6.15   0
   4   5   3  187.87    8.07   0
   5   5   3   11.34    4.97   0
  -5  -5  -3    4.15    6.68   0
   6   5   3    5.29    6.86   0
  -6  -5  -3    4.97    6.63   0
  -7   6   3    3.24    6.49   0
  -7   6   3    3.86    6.19   0
   7  -6  -3    3.55    6.33   0
   6  -6  -3    1.39    7.42   0
  -6   6   3   -0.03    7.10   0
   6  -6  -3   -1.69    6.98   0
  -6   6   3   -0.19    6.66   0
   5  -6  -3   12.65    5.04   0
   5  -6  -3   10.22    4.53   0
  -5   6   3   17.61    7.10   0
  -5   6   3   18.71    6.48   0
  -4   6   3  225.93    6.24   0
  -4   6   3  193.85    6.55   0
   4  -6  -3  191.51    6.00   0
   4  -6  -3  220.07    8.10   0
   3  -6  -3  295.88    7.81   0
  -3   6   3  286.27    6.24   0
  -3   6   3  294.35    8.32   0
   3  -6  -3  304.91    7.05   0
  -2   6   3  130.35    6.59   0
  -2   6   3  133.36    4.90   0
   2  -6  -3  143.22    6.51   0
   2  -6  -3  133.95    5.85   0
  -1   6   3  232.51    7.08   0
  -1   6   3  239.05    5.83   0
   1  -6  -3  214.10    5.80   0
   1  -6  -3  216.90    6.45   0
   0  -6  -3   53.73    5.42   0
   0   6   3   47.93    4.39   0
  -1  -6  -3  227.52    5.66   0
   1   6   3  198.50    7.12   0
   2   6   3  446.16    9.34   0
  -2  -6  -3  426.31    7.44   0
   3   6   3   38.70    5.34   0
  -3  -6  -3   52.81    6.61   0
  -4  -6  -3   13.85    6.71   0
   4   6   3   17.39    7.01   0
  -5  -6  -3    8.35    6.46   0
   5   6   3   23.68    9.17   0
  -6   7   3   -5.84    9.18   0
   6  -7  -3    5.66    6.31   0
  -6   7   3    5.64    6.13   0
   6  -7  -3    8.72    6.12   0
   5  -7  -3  145.90    5.94   0
  -5   7   3  138.31    6.48   0
   5  -7  -3  143.45    8.26   0
  -5   7   3  163.06    6.32   0
  -4   7   3  140.95    6.23   0
   4  -7  -3  118.26    7.25   0
   4  -7  -3  150.35    7.73   0
  -4   7   3  150.10    6.09   0
   3  -7  -3   32.86    4.94   0
   3  -7  -3   30.55    6.30   0
  -3   7   3   34.86    6.50   0
  -3   7   3   32.70    5.13   0
  -2   7   3   48.56    5.31   0
  -2   7   3   40.75    4.79   0
   2  -7  -3   41.71    4.59   0
   2  -7  -3   43.03    5.21   0
  -1   7   3  385.54    7.52   0
   1  -7  -3  420.26    8.91   0
  -1   7   3  386.33    7.28   0
   1  -7  -3  370.16    7.09   0
   0  -7  -3  270.64    6.47   0
   0   7   3  261.49    8.33   0
   1   7   3   26.33    5.03   0
  -1  -7  -3   24.96    6.49   0
   2   7   3   70.44    7.32   0
  -2  -7  -3   89.46    6.84   0
   3   7   3   30.23    5.16   0
  -3  -7  -3   45.08    6.78   0
  -4  -7  -3   14.92    8.81   0
   4   7   3   19.54    6.55   0
   5  -8  -3   11.60    8.56   0
   5  -8  -3   11.53    8.91   0
  -5   8   3   16.63    6.37   0
  -5   8   3   13.03    6.61   0
   4  -8  -3  127.30    9.34   0
  -4   8   3   86.64    7.19   0
  -4   8   3   91.26    9.04   0
   4  -8  -3   75.78    8.79   0
   3  -8  -3  127.84    5.77   0
   3  -8  -3  139.70    7.99   0
  -3   8   3  153.70    7.95   0
  -3   8   3  127.72    7.74   0
  -2   8   3   69.39    6.90   0
  -2   8   3   72.48    7.41   0
   2  -8  -3   69.37    5.49   0
   2  -8  -3   65.79    5.05   0
   1  -8  -3  105.91    5.39   0
   1  -8  -3  116.08    7.30   0
  -1   8   3   84.07    7.49   0
  -1   8   3  111.63    5.47   0
   0  -8  -3  104.15    5.57   0
   0   8   3   90.92    5.52   0
   0   8   3   91.27    5.76   0
  -1  -8  -3   10.10    6.68   0
   1   8   3    8.50    4.97   0
  -2  -8  -3   39.75    6.28   0
   2   8   3   34.18    6.51   0
   3   8   3   28.47    6.61   0
  -3  -8  -3   24.23    9.09   0
   3  -9  -3   52.37    8.99   0
   3  -9  -3   51.38    6.84   0
  -3   9   3   47.24    9.10   0
  -3   9   3   38.66    9.55   0
   2  -9  -3   18.92    8.80   0
  -2   9   3    4.05    6.22   0
  -2   9   3   12.40    8.98   0
   2  -9  -3    4.28    8.48   0
   1  -9  -3   29.85    6.52   0
   1  -9  -3   18.25    8.76   0
  -1   9   3   33.39    9.04   0
  -1   9   3   25.30    8.76   0
   0  -9  -3   88.17    6.78   0
   0  -9  -3   79.54    9.25   0
   0   9   3   86.98    6.90   0
   0   9   3   89.02    6.76   0
  -1  -9  -3    0.31    6.09   0
   1   9   3   12.29    8.86   0
  -1 -12   4   18.55    6.45   0
   1  12  -4   21.27    9.30   0
   0 -12   4  335.75   11.25   0
   0  12  -4  250.48    9.30   0
   1 -12   4    7.62    8.55   0
  -1  12  -4    8.32    9.03   0
   1 -12   4    6.81    8.71   0
  -1  12  -4   15.68    8.66   0
  -2  12  -4    2.17    9.01   0
  -2  12  -4    3.72    8.71   0
   2 -12   4    5.83    8.54   0
   2 -12   4    2.42    6.00   0
   3  11  -4   13.37    9.61   0
  -3 -11   4    7.86    8.90   0
  -2 -11   4  193.82    9.50   0
   2  11  -4  140.27   10.15   0
  -1 -11   4   24.55    5.22   0
   1  11  -4   32.14    7.15   0
   0 -11   4   98.05    7.58   0
   0  11  -4  101.34    8.03   0
  -1  11  -4   21.31    7.05   0
   1 -11   4   25.12    6.90   0
  -1  11  -4   19.81    6.75   0
   1 -11   4   12.58    6.69   0
  -2  11  -4   18.03    7.09   0
  -2  11  -4   18.32    6.64   0
   2 -11   4   22.72    6.76   0
   2 -11   4   15.10    6.67   0
   3 -11   4   19.00    8.64   0
   3 -11   4   15.61    5.97   0
  -3  11  -4   14.94    7.87   0
  -3  11  -4   13.82    8.99   0
  -4  11  -4  135.20   10.19   0
  -4  11  -4  118.30   12.27   0
   4 -11   4  128.46    9.88   0
   4 -11   4  133.23    9.82   0
  -4 -10   4  109.77    9.42   0
   4  10  -4   91.47    7.74   0
   3  10  -4   62.52    5.84   0
  -3 -10   4   63.67    5.54   0
  -2 -10   4  117.86    5.78   0
   2  10  -4   99.31    7.85   0
  -1 -10   4   53.16    6.86   0
   1  10  -4   43.58    7.28   0
   0 -10   4    0.88    4.42   0
   0  10  -4    1.44    6.86   0
   1 -10   4    0.46    6.12   0
   1 -10   4   -1.15    6.50   0
  -1  10  -4    0.81    6.93   0
  -1  10  -4   -0.35    6.25   0
  -2  10  -4   24.52    7.08   0
  -2  10  -4   25.48    6.65   0
   2 -10   4   26.45    6.77   0
   2 -10   4   21.15    6.48   0
   3 -10   4  399.67    9.78   0
  -3  10  -4  334.44   11.84   0
  -3  10  -4  373.18   10.61   0
   3 -10   4  333.75    9.46   0
   4 -10   4  297.38    9.15   0
  -4  10  -4  243.05    9.88   0
   4 -10   4  254.66    8.90   0
  -4  10  -4  246.82   10.07   0
  -5  10  -4   95.07   10.09   0
   5 -10   4  101.11    9.50   0
   5 -10   4   71.97    9.45   0
  -5  10  -4   85.61    9.91   0
  -5  -9   4   14.09    6.37   0
   5   9  -4    3.63    6.85   0
  -4  -9   4  112.81    7.37   0
   4   9  -4  100.49    6.60   0
   3   9  -4  170.53    8.70   0
  -3  -9   4  193.03    7.95   0
  -2  -9   4   14.76    6.37   0
   2   9  -4   12.81    5.23   0
  -1  -9   4   98.38    6.26   0
   1   9  -4   88.33    6.45   0
   0  -9   4    6.26    4.96   0
   0   9  -4    5.87    5.66   0
  -1   9  -4  480.81   10.42   0
  -1   9  -4  526.45   10.62   0
   1  -9   4  496.74   10.18   0
   1  -9   4  515.07   10.56   0
  -2   9  -4  318.99    9.81   0
  -2   9  -4  364.92    9.88   0
   2  -9   4  369.00    9.76   0
   2  -9   4  324.77    9.22   0
   3  -9   4  506.31   10.54   0
   3  -9   4  440.91   10.16   0
  -3   9  -4  453.38   11.53   0
  -3   9  -4  500.85   11.73   0
   4  -9   4  226.77    8.60   0
   4  -9   4  208.56    8.31   0
  -4   9  -4  223.64    9.29   0
  -4   9  -4  198.39    9.40   0
   5  -9   4    5.05    6.89   0
   5  -9   4    1.21    4.79   0
  -5   9  -4    0.58    8.23   0
  -5   9  -4   -1.59    6.96   0
  -6   9  -4   -0.17    9.32   0
  -6   9  -4    3.65   10.77   0
   6  -9   4   -1.08    6.34   0
   6  -9   4    1.88    8.77   0
   6   8  -4   54.82    7.30   0
  -6  -8   4   64.02    9.58   0
   5   8  -4   81.00    8.26   0
  -5  -8   4  112.99    5.87   0
  -4  -8   4   33.66    6.65   0
   4   8  -4   33.53    7.72   0
   3   8  -4   11.19    6.85   0
  -3  -8   4   14.30    5.74   0
  -2  -8   4   -2.80    3.58   0
   2   8  -4    3.62    5.79   0
  -1  -8   4   53.43    4.48   0
   1   8  -4   41.85    6.35   0
   0  -8   4  380.92    9.36   0
   0   8  -4  356.32    9.52   0
  -1   8  -4 1757.51   19.36   0
  -1   8  -4 2065.89   20.07   0
   1  -8   4 1811.81   18.63   0
   1  -8   4 2028.03   19.41   0
   2  -8   4  541.89   10.48   0
  -2   8  -4  449.67   12.35   0
  -2   8  -4  496.73   11.63   0
   2  -8   4  470.09    9.87   0
   3  -8   4   -1.44    4.99   0
   3  -8   4    3.23    5.26   0
  -3   8  -4    2.01    5.06   0
  -3   8  -4   -0.19    6.78   0
  -4   8  -4   28.31    6.99   0
  -4   8  -4   20.03    7.16   0
   4  -8   4   28.07    6.58   0
   4  -8   4   28.98    6.78   0
   5  -8   4    3.97    4.80   0
   5  -8   4    4.55    6.59   0
  -5   8  -4    1.10    6.85   0
  -5   8  -4    2.26    6.88   0
  -6   8  -4   55.59    7.78   0
  -6   8  -4   67.81    8.18   0
   6  -8   4   52.93    7.69   0
   6  -8   4   60.15    7.55   0
   7  -8   4  106.78   10.28   0
  -7   8  -4   94.08   10.44   0
  -7   8  -4   85.63   10.71   0
  -7  -7   4   59.09    9.28   0
   7   7  -4   52.01    9.57   0
   6   7  -4   71.30    5.87   0
  -6  -7   4   64.74    5.40   0
   5   7  -4   10.25    7.34   0
  -5  -7   4    4.62    6.58   0
  -4  -7   4    4.77    5.23   0
   4   7  -4   10.58    5.97   0
   3   7  -4    2.82    6.36   0
  -3  -7   4    4.88    5.11   0
   2   7  -4  277.43    8.85   0
  -2  -7   4  293.52    7.85   0
  -1  -7   4 1840.95   17.14   0
   1   7  -4 1687.35   17.27   0
   0   7  -4  833.54   13.87   0
   0  -7   4  956.49   14.25   0
  -1   7  -4  447.09   11.80   0
  -1   7  -4  493.05   12.44   0
   1  -7   4  426.42   10.67   0
   1  -7   4  507.72   11.42   0
  -2   7  -4   64.90    8.22   0
  -2   7  -4   65.70    7.72   0
   2  -7   4   67.74    6.05   0
   2  -7   4   70.72    6.56   0
   3  -7   4  258.55    8.15   0
   3  -7   4  215.15    7.74   0
  -3   7  -4  231.76   10.29   0
  -3   7  -4  224.34   10.54   0
  -4   7  -4  183.97    9.61   0
  -4   7  -4  198.31    8.75   0
   4  -7   4  195.39    7.34   0
   4  -7   4  209.84    7.52   0
   5  -7   4  709.84   13.30   0
  -5   7  -4  707.31   15.48   0
  -6   7  -4   45.69    7.41   0
   6  -7   4   43.01    7.18   0
   7  -7   4   14.76    8.94   0
  -7   7  -4   21.63    9.04   0
  -7  -6   4    1.19    8.77   0
   7   6  -4    5.15    9.08   0
   6   6  -4   26.27    7.36   0
  -6  -6   4   32.99    6.72   0
   5   6  -4   10.93    5.18   0
  -5  -6   4    3.27    6.42   0
   4   6  -4    1.27    4.28   0
  -4  -6   4    0.57    3.73   0
  -3  -6   4  931.81   10.90   0
   3   6  -4  917.29   12.58   0
  -2  -6   4 1818.92   16.37   0
   2   6  -4 1974.08   18.29   0
  -1  -6   4 1582.11   16.75   0
   1   6  -4 1486.79   17.40   0
   0   6  -4    7.90    6.48   0
   0  -6   4   10.72    6.50   0
  -1   6  -4  426.04   14.09   0
   1  -6   4  424.44   11.58   0
  -1   6  -4  480.58   14.32   0
   1  -6   4  496.65   12.29   0
  -2   6  -4  668.08   17.56   0
   2  -6   4  690.51   12.60   0
   2  -6   4  623.27   11.96   0
  -2   6  -4  617.53   17.27   0
   3  -6   4  629.04   11.30   0
   3  -6   4  695.08   11.36   0
  -3   6  -4  601.00   15.55   0
  -3   6  -4  666.45   16.13   0
   4  -6   4  179.41    9.28   0
  -4   6  -4  181.48    9.08   0
   5  -6   4  279.87    9.86   0
  -5   6  -4  292.71    9.41   0
  -6   6  -4   51.10    7.32   0
   6  -6   4   53.46    8.68   0
  -7   6  -4    7.35    6.92   0
   7  -6   4    3.99    6.94   0
  -7  -5   4   10.78    6.98   0
   7   5  -4   17.66    7.28   0
   6   5  -4   -1.75    7.07   0
  -6  -5   4   -3.42    4.53   0
   5   5  -4  387.40    8.62   0
  -5  -5   4  373.67    6.93   0
   4   5  -4  648.86    9.32   0
  -4  -5   4  641.92    9.03   0
   3   5  -4 1545.30   14.55   0
  -3  -5   4 1561.08   14.93   0
  -2  -5   4  446.91    9.68   0
   2   5  -4  445.68   10.70   0
  -1  -5   4  240.91    8.60   0
   1   5  -4  260.21   10.14   0
   0  -5   4  125.64    9.15   0
   0   5  -4  136.49    9.92   0
  -1   5  -4  446.76   22.83   0
   1  -5   4  487.91   13.30   0
   1  -5   4  441.58   13.32   0
  -1   5  -4  472.36   21.81   0
  -2   5  -4 1526.27   36.42   0
  -2   5  -4 1674.98   38.87   0
   2  -5   4 1787.45   19.06   0
   2  -5   4 1506.78   18.64   0
  -3   5  -4  753.64   17.66   0
   3  -5   4  807.72   17.65   0
   4  -5   4   19.66    5.83   0
  -4   5  -4   21.58    6.90   0
   5  -5   4  123.44    7.14   0
  -5   5  -4  115.03    6.87   0
  -6   5  -4   66.29    7.40   0
   6  -5   4   88.94    7.64   0
  -7   5  -4   20.80    7.07   0
   7  -5   4   24.63    6.93   0
   8  -5   4   14.66    9.25   0
  -8   5  -4   10.60    9.07   0
  -8  -4   4    2.78    6.29   0
   8   4  -4    1.53    6.48   0
   7   4  -4   23.46    7.14   0
  -7  -4   4   17.89    6.71   0
  -6  -4   4  163.21    7.55   0
   6   4  -4  157.28    6.36   0
   5   4  -4 1374.90   12.43   0
  -5  -4   4 1405.31   13.10   0
  -4  -4   4  367.65    8.39   0
   4   4  -4  382.93    7.79   0
   3   4  -4   74.82    7.59   0
  -3  -4   4   85.56    6.27   0
  -2  -4   4  183.88    7.80   0
   2   4  -4  185.74    8.98   0
  -1  -4   4  532.16   12.36   0
   1   4  -4  573.44   13.55   0
   0   4  -4 1228.27   25.01   0
   0  -4   4 1189.05   24.25   0
  -1   4  -4  688.23   17.14   0
   1  -4   4  710.27   16.91   0
   1  -4   4  843.28   18.25   0
  -2   4  -4  688.07   27.16   0
   2  -4   4  764.01   28.29   0
  -3   4  -4  894.82   17.64   0
   3  -4   4  976.31   17.82   0
   4  -4   4   -0.64    5.68   0
  -4   4  -4    1.35    5.12   0
   5  -4   4   42.14    6.05   0
  -5   4  -4   33.76    5.65   0
  -6   4  -4  104.95    7.58   0
   6  -4   4  113.14    7.99   0
  -7   4  -4    5.95    4.78   0
   7  -4   4    4.25    7.06   0
   8  -4   4   47.20    9.63   0
  -8   4  -4   44.70    9.48   0
  -8  -3   4   81.46    9.34   0
   8   3  -4   55.49    9.67   0
   7   3  -4  407.71    7.91   0
  -7  -3   4  405.47    9.25   0
   6   3  -4   86.59    7.47   0
  -6  -3   4   96.95    5.43   0
   5   3  -4  136.41    5.82   0
  -5  -3   4  135.27    5.40   0
   4   3  -4  229.98    6.98   0
  -4  -3   4  224.56    6.31   0
  -3  -3   4    0.90    5.76   0
   3   3  -4    4.96    4.87   0
  -2  -3   4  685.71   12.12   0
   2   3  -4  613.80   12.29   0
   1   3  -4 1804.08   21.51   0
  -1  -3   4 1789.51   21.65   0
   0  -3   4 1434.41   27.14   0
   0   3  -4 1466.15   27.05   0
   1  -3   4 1146.01   18.97   0
  -1   3  -4 1147.98   20.42   0
  -2   3  -4   61.80    8.18   0
   2  -3   4   69.29    9.32   0
   3  -3   4  514.50   13.03   0
  -3   3  -4  462.53   11.73   0
   4  -3   4    8.87    6.26   0
  -4   3  -4   10.88    5.24   0
   5  -3   4    1.01    5.90   0
  -5   3  -4    0.10    5.04   0
  -6   3  -4  433.72    9.98   0
   6  -3   4  405.51   10.44   0
  -7   3  -4   71.96    5.61   0
   7  -3   4   78.11    7.67   0
  -8   3  -4    1.88    8.96   0
   8  -3   4    7.11    6.45   0
  -8  -2   4   49.76    6.88   0
   8   2  -4   78.40    6.94   0
   7   2  -4  150.46    8.30   0
  -7  -2   4  158.57    7.58   0
   6   2  -4   33.37    4.65   0
  -6  -2   4   35.61    4.23   0
   5   2  -4   34.00    6.92   0
  -5  -2   4   35.08    6.01   0
   4   2  -4  655.64   10.97   0
  -4  -2   4  619.12    9.13   0
   3   2  -4  143.55    7.96   0
  -3  -2   4  143.49    5.67   0
  -2  -2   4  590.53   10.21   0
   2   2  -4  587.14   10.75   0
  -1  -2   4 3600.78   28.33   0
   1   2  -4 3600.92   28.03   0
   0   2  -4 1073.33   19.69   0
   0  -2   4 1122.13   19.51   0
   0  -2   4 1161.39   19.67   0
  -1   2  -4  350.71   12.03   0
   1  -2   4  345.57   12.46   0
  -2   2  -4  163.17    8.23   0
   2  -2   4  159.03    9.15   0
   3  -2   4   55.30    7.50   0
  -3   2  -4   52.38    6.07   0
   4  -2   4 1038.13   13.77   0
  -4   2  -4 1061.60   13.54   0
   5  -2   4  104.26    7.04   0
  -5   2  -4  102.55    6.41   0
   6  -2   4   25.46    7.35   0
  -6   2  -4   20.18    4.78   0
   7  -2   4   12.60    7.06   0
  -7   2  -4    9.17    6.74   0
  -8   2  -4    0.27    8.87   0
   8  -2   4    5.50    9.28   0
   8   1  -4   57.78    7.06   0
  -8  -1   4   81.96    6.71   0
   7   1  -4  108.94    6.19   0
  -7  -1   4  119.92    5.99   0
   6   1  -4   52.83    6.44   0
  -6  -1   4   63.72    5.94   0
   5   1  -4    2.95    6.47   0
  -5  -1   4    0.37    5.32   0
   4   1  -4  853.46   10.47   0
  -4  -1   4  878.22   11.19   0
   3   1  -4 1819.98   16.26   0
  -3  -1   4 1887.14   15.92   0
  -2  -1   4  597.21   10.68   0
   2   1  -4  581.49   10.24   0
   1   1  -4 1537.64   17.81   0
  -1  -1   4 1461.13   16.35   0
   0   1  -4   10.40    7.00   0
   0  -1   4    8.29    7.24   0
   0  -1   4   12.32    5.80   0
  -1   1  -4   83.59    6.65   0
   1  -1   4   84.93    7.93   0
  -2   1  -4  823.45   13.12   0
   2  -1   4  797.09   13.61   0
   3  -1   4  916.01   13.40   0
  -3   1  -4  880.33   12.68   0
   4  -1   4  358.26    9.54   0
  -4   1  -4  358.62    8.57   0
   5  -1   4    8.01    6.04   0
  -5   1  -4    4.61    3.66   0
   6  -1   4   35.70    5.52   0
  -6   1  -4   22.02    6.69   0
   7  -1   4   56.38    5.80   0
  -7   1  -4   58.72    7.20   0
  -8   1  -4   21.55    9.29   0
   8  -1   4   42.81    9.40   0
  -8   0   4   17.83    6.70   0
   8   0  -4   23.60    9.58   0
   7   0  -4   20.61    7.41   0
  -7   0   4   24.63    6.98   0
   6   0  -4  148.36    5.53   0
  -6   0   4  153.80    6.58   0
   5   0  -4  152.99    5.76   0
  -5   0   4  167.70    6.71   0
   4   0  -4 1114.93   12.42   0
  -4   0   4 1061.00   11.09   0
   3   0  -4 2237.08   16.37   0
  -3   0   4 2165.32   16.42   0
  -2   0   4  204.12    6.40   0
   2   0  -4  208.41    6.97   0
  -1   0   4  317.63    8.43   0
  -1   0   4  323.81    7.96   0
   1   0  -4  329.92    8.58   0
   0   0   4 1833.05   18.09   0
   0   0  -4 1817.45   17.30   0
   0   0   4 1901.45   17.89   0
  -1   0  -4 1613.26   16.60   0
   1   0   4 1512.00   15.93   0
  -2   0  -4  339.65    7.72   0
   2   0   4  341.41    8.19   0
   3   0   4    4.81    4.39   0
  -3   0  -4    9.04    3.67   0
   4   0   4    3.09    6.20   0
  -4   0  -4    0.66    3.77   0
   5   0   4    6.62    5.97   0
  -5   0  -4    8.73    5.06   0
   6   0   4    7.84    5.20   0
  -6   0  -4   -6.10    6.45   0
   7   0   4   52.78    7.86   0
  -7   0  -4   60.23    5.47   0
  -8   1   4    9.03    6.64   0
   8  -1  -4    9.48    6.87   0
   7  -1  -4   47.76    5.56   0
  -7   1   4   44.55    5.18   0
   6  -1  -4  580.60    9.80   0
  -6   1   4  574.88    9.26   0
  -5   1   4  562.98    9.23   0
   5  -1  -4  583.89    9.54   0
   4  -1  -4    5.90    6.22   0
  -4   1   4    2.17    3.60   0
   3  -1  -4   32.73    4.92   0
  -3   1   4   40.50    5.51   0
  -2   1   4  326.74    7.19   0
   2  -1  -4  320.46    7.63   0
  -1   1   4  341.46    7.66   0
  -1   1   4  359.24    9.42   0
   1  -1  -4  316.76    7.34   0
   1  -1  -4  349.15    9.44   0
   0   1   4 1489.23   14.76   0
   0  -1  -4 1513.61   14.97   0
   1   1   4  533.78   10.48   0
  -1  -1  -4  546.30    9.74   0
  -2  -1  -4   11.79    5.37   0
   2   1   4    9.53    6.29   0
   3   1   4   63.95    6.62   0
  -3  -1  -4   74.94    5.95   0
   4   1   4   17.80    6.07   0
  -4  -1  -4   11.47    3.87   0
   5   1   4  135.49    6.87   0
  -5  -1  -4  119.68    6.18   0
   6   1   4   83.25    6.36   0
  -6  -1  -4   93.58    5.50   0
   7   1   4  121.66   10.35   0
  -7  -1  -4  146.55    9.68   0
  -8   2   4   90.27    9.61   0
   8  -2  -4   36.39    9.82   0
  -7   2   4  262.43    6.95   0
   7  -2  -4  273.70    7.11   0
   6  -2  -4  109.46    7.86   0
  -6   2   4  111.16    5.56   0
   5  -2  -4    7.55    5.83   0
  -5   2   4    4.76    5.07   0
   4  -2  -4    5.73    5.98   0
  -4   2   4   -2.01    3.58   0
   3  -2  -4  647.82    9.07   0
  -3   2   4  686.60    9.69   0
  -2   2   4 1336.16   12.54   0
  -2   2   4 1378.46   13.19   0
   2  -2  -4 1272.80   12.67   0
   2  -2  -4 1442.63   13.76   0
  -1   2   4  191.07    6.39   0
   1  -2  -4  187.17    6.68   0
   1  -2  -4  211.05    7.93   0
  -1   2   4  200.54    7.00   0
   0   2   4   66.37    7.10   0
   0  -2  -4   65.66    5.80   0
  -1  -2  -4    2.91    3.64   0
   1   2   4    0.10    6.22   0
  -2  -2  -4   28.53    3.99   0
   2   2   4   27.74    6.26   0
   3   2   4   19.79    4.30   0
  -3  -2  -4   10.76    3.72   0
   4   2   4  185.02    7.28   0
  -4  -2  -4  193.58    6.76   0
   5   2   4  426.22    9.73   0
  -5  -2  -4  419.26    7.81   0
  -6  -2  -4   99.48    7.41   0
   6   2   4   81.17    6.10   0
   7   2   4   29.48    7.17   0
  -7  -2  -4   34.93    6.56   0
   8  -3  -4   30.97    9.24   0
  -8   3   4   15.54    9.30   0
  -7   3   4   11.33    6.84   0
   7  -3  -4    5.37    7.11   0
  -6   3   4   35.32    6.57   0
   6  -3  -4   38.66    5.19   0
   5  -3  -4  205.53    7.19   0
  -5   3   4  210.17    6.78   0
   4  -3  -4  175.42    5.69   0
  -4   3   4  171.33    5.39   0
  -3   3   4  407.47    8.65   0
   3  -3  -4  355.49    6.78   0
  -3   3   4  394.05    7.93   0
   3  -3  -4  434.65    8.67   0
  -2   3   4  693.48    9.38   0
  -2   3   4  733.46    9.31   0
   2  -3  -4  777.47   10.56   0
   2  -3  -4  694.84    8.82   0
  -1   3   4   29.17    5.34   0
  -1   3   4   28.54    4.67   0
   1  -3  -4   24.89    5.23   0
   1  -3  -4   31.57    4.53   0
   0  -3  -4  150.70    5.38   0
   0   3   4  165.28    7.37   0
  -1  -3  -4   46.09    5.59   0
   1   3   4   46.12    6.33   0
  -2  -3  -4  142.87    6.32   0
   2   3   4  144.67    6.93   0
   3   3   4  325.21    6.96   0
  -3  -3  -4  351.65    6.71   0
   4   3   4  203.27    8.22   0
  -4  -3  -4  195.61    6.21   0
   5   3   4  180.97    8.34   0
  -5  -3  -4  183.45    7.82   0
   6   3   4  115.08    6.56   0
  -6  -3  -4  116.48    6.10   0
  -7   4   4   44.11    9.03   0
   7  -4  -4   54.40    9.26   0
  -6   4   4  105.18    7.28   0
   6  -4  -4  115.65    7.61   0
   5  -4  -4  239.24    8.44   0
  -5   4   4  261.43    7.89   0
   4  -4  -4  227.44    6.62   0
  -4   4   4  235.28    6.17   0
  -4   4   4  236.05    5.82   0
   4  -4  -4  248.73    6.05   0
   3  -4  -4   -0.40    4.00   0
  -3   4   4    2.14    5.84   0
   3  -4  -4    4.71    3.48   0
  -3   4   4    3.43    3.60   0
   2  -4  -4   30.41    4.57   0
  -2   4   4   50.00    4.57   0
  -2   4   4   30.38    3.99   0
   2  -4  -4   26.47    3.84   0
  -1   4   4    1.26    4.22   0
  -1   4   4    5.37    5.09   0
   1  -4  -4   -0.92    5.89   0
   1  -4  -4    1.91    3.68   0
   0  -4  -4   23.11    5.26   0
   0   4   4   14.19    6.05   0
  -1  -4  -4  510.20    7.64   0
   1   4   4  512.37    9.02   0
  -2  -4  -4  422.55    8.04   0
   2   4   4  386.51    8.26   0
   3   4   4  235.12    7.34   0
  -3  -4  -4  236.89    5.78   0
  -4  -4  -4  262.02    8.00   0
   4   4   4  212.74    6.66   0
   5   4   4    2.00    7.01   0
  -5  -4  -4   10.86    6.70   0
   6   4   4   21.72    9.44   0
  -6  -4  -4    7.63    6.52   0
  -7   5   4   15.12    9.00   0
   7  -5  -4   13.74    9.18   0
  -6   5   4  143.17    6.17   0
   6  -5  -4  134.78    6.24   0
  -6   5   4  113.45    6.12   0
   5  -5  -4  101.90    5.36   0
   5  -5  -4  116.80    5.77   0
  -5   5   4  122.88    5.91   0
  -5   5   4  113.37    5.53   0
   4  -5  -4   33.30    5.03   0
  -4   5   4   30.20    4.69   0
  -4   5   4   32.50    5.32   0
   4  -5  -4   28.33    4.51   0
   3  -5  -4   53.39    5.30   0
   3  -5  -4   59.96    5.92   0
  -3   5   4   50.54    6.08   0
  -3   5   4   59.08    4.21   0
  -2   5   4   -0.37    5.68   0
   2  -5  -4    1.04    5.58   0
   2  -5  -4    2.42    4.76   0
  -2   5   4   -7.53    3.58   0
   1  -5  -4  305.97    7.28   0
  -1   5   4  341.51    6.93   0
  -1   5   4  354.42    7.59   0
   1  -5  -4  348.18    6.86   0
   0  -5  -4   54.30    4.12   0
   0   5   4   55.27    6.14   0
  -1  -5  -4  381.85    7.60   0
   1   5   4  348.76    6.82   0
  -2  -5  -4  719.70    8.92   0
   2   5   4  731.95   10.51   0
   3   5   4    5.39    6.82   0
  -3  -5  -4    7.62    6.23   0
  -4  -5  -4    4.73    6.52   0
   4   5   4   -2.70    7.06   0
   5   5   4   50.41    9.40   0
  -5  -5  -4   75.12    6.60   0
  -6   6   4   26.37    6.32   0
  -6   6   4   17.18    6.60   0
   6  -6  -4    6.72    9.15   0
   6  -6  -4    7.61    8.66   0
   5  -6  -4    4.43    4.45   0
   5  -6  -4    1.05    4.75   0
  -5   6   4    4.74    4.93   0
  -5   6   4    4.46    6.47   0
   4  -6  -4    1.41    4.77   0
  -4   6   4    7.66    6.26   0
  -4   6   4    9.17    6.81   0
   4  -6  -4   -1.91    6.14   0
   3  -6  -4    4.43    4.51   0
   3  -6  -4   13.24    6.82   0
  -3   6   4   11.67    4.41   0
  -3   6   4    8.12    4.89   0
  -2   6   4    5.55    4.86   0
  -2   6   4    5.69    4.44   0
   2  -6  -4    3.97    4.30   0
   2  -6  -4    4.93    6.79   0
  -1   6   4  640.05    8.51   0
  -1   6   4  642.09   10.25   0
   1  -6  -4  666.02    9.67   0
   1  -6  -4  680.75   10.17   0
   0   6   4  526.22    8.43   0
   0  -6  -4  547.52    8.16   0
  -1  -6  -4   -3.18    6.31   0
   1   6   4   -2.17    4.79   0
   2   6   4   47.95    7.27   0
  -2  -6  -4   48.71    6.76   0
   3   6   4   68.17    7.68   0
  -3  -6  -4   91.24    7.27   0
  -4  -6  -4   23.16    8.83   0
   4   6   4   24.42    9.13   0
   5  -7  -4   -1.19    8.42   0
   5  -7  -4   -1.92    6.19   0
  -5   7   4    7.49    6.18   0
  -5   7   4    5.77    6.07   0
  -4   7   4   -5.16    4.97   0
  -4   7   4    6.76    6.64   0
   4  -7  -4   -0.84    4.61   0
   4  -7  -4   -0.86    4.82   0
   3  -7  -4  196.86    7.58   0
   3  -7  -4  182.61    6.41   0
  -3   7   4  178.59    8.16   0
  -3   7   4  193.70    7.87   0
  -2   7   4  279.55    7.09   0
  -2   7   4  286.04    6.86   0
   2  -7  -4  268.15    8.15   0
   2  -7  -4  282.38    8.62   0
   1  -7  -4   57.78    5.39   0
  -1   7   4   69.42    6.90   0
  -1   7   4   51.34    7.47   0
   1  -7  -4   49.52    6.77   0
   0   7   4   63.04    5.48   0
   0  -7  -4   77.52    6.77   0
   0   7   4   73.27    6.88   0
  -1  -7  -4    6.87    6.53   0
   1   7   4   16.19    5.01   0
   2   7   4   25.37    5.45   0
  -2  -7  -4   37.94    5.22   0
   3   7   4   94.56    7.43   0
  -3  -7  -4  126.42    6.98   0
   4  -8  -4  146.03    7.67   0
  -4   8   4  186.08   10.03   0
  -4   8   4  140.62    9.67   0
   4  -8  -4  158.93    9.68   0
   3  -8  -4   57.69    9.04   0
   3  -8  -4   36.22    6.57   0
  -3   8   4   44.71    6.78   0
  -3   8   4   38.96    6.49   0
  -2   8   4    8.42    8.96   0
  -2   8   4   22.21    8.69   0
   2  -8  -4   40.12    8.66   0
   2  -8  -4   27.69    6.08   0
  -1   8   4   30.98    6.38   0
  -1   8   4   15.60    8.52   0
   1  -8  -4   33.36    8.78   0
   1  -8  -4   24.01    5.99   0
   0   8   4   89.18    9.07   0
   0   8   4   66.45    8.99   0
   0  -8  -4   77.94    8.91   0
   0  -8  -4   64.57    8.76   0
  -1  -8  -4   35.66    8.87   0
   1   8   4   37.87    6.54   0
  -2  -8  -4   26.32    6.70   0
   2   8   4   17.38    6.73   0
  -1 -12   5   29.23    9.11   0
   1  12  -5   29.19    9.69   0
   0 -12   5   -1.12    8.66   0
   0  12  -5   -2.36    9.09   0
   1 -12   5   -5.03   10.48   0
  -1  12  -5    0.73    8.59   0
  -1  12  -5   -6.31    9.07   0
   1 -12   5    2.30    8.20   0
  -2  12  -5   47.45   11.19   0
  -2  12  -5   38.93    9.55   0
   2 -12   5   46.89    9.08   0
   2 -12   5   39.47    9.09   0
   3  11  -5   92.40    8.00   0
  -3 -11   5  110.68    9.56   0
  -2 -11   5    6.21    6.76   0
   2  11  -5    2.80    8.36   0
  -1 -11   5    0.93    6.57   0
   1  11  -5    1.62    7.19   0
   0 -11   5   82.26    5.97   0
   0  11  -5   83.88    8.00   0
   1 -11   5  200.88    9.03   0
  -1  11  -5  201.19   10.21   0
  -1  11  -5  179.60   10.49   0
   1 -11   5  188.32    8.66   0
  -2  11  -5   27.87    8.45   0
  -2  11  -5   27.81    7.37   0
   2 -11   5   29.81    6.96   0
   2 -11   5   31.57    7.03   0
   3 -11   5   -0.57    8.48   0
   3 -11   5    4.06    8.38   0
  -3  11  -5    3.94    7.91   0
  -3  11  -5   -1.41    9.11   0
  -4  11  -5    6.93   11.04   0
   4 -11   5   11.81    6.28   0
  -4  11  -5    6.34    9.20   0
   4 -11   5    2.53    8.95   0
  -4 -10   5    2.75    8.74   0
   4  10  -5   18.80    9.60   0
   3  10  -5   -2.57    5.53   0
  -3 -10   5   -4.65    4.72   0
  -2 -10   5    6.22    6.46   0
   2  10  -5    8.11    5.26   0
  -1 -10   5  226.12    7.12   0
   1  10  -5  209.03    9.00   0
   0 -10   5  288.65    9.20   0
   0  10  -5  251.79    9.60   0
   1 -10   5   15.83    6.57   0
   1 -10   5   10.28    6.35   0
  -1  10  -5   14.14    6.90   0
  -1  10  -5   12.69    6.36   0
  -2  10  -5    4.38    6.38   0
  -2  10  -5    4.48    6.81   0
   2 -10   5   10.47    7.78   0
   2 -10   5    2.55    6.41   0
   3 -10   5    2.83    6.48   0
   3 -10   5    5.86    6.42   0
  -3  10  -5    2.60    6.52   0
  -3  10  -5    0.92    6.72   0
  -4  10  -5   90.53   10.12   0
  -4  10  -5   97.14   10.53   0
   4 -10   5  114.14    7.78   0
   4 -10   5   92.44    7.93   0
   5 -10   5  191.18   10.44   0
   5 -10   5  155.80    8.43   0
  -5  10  -5  181.38   14.16   0
  -5  10  -5  152.59   13.28   0
   5   9  -5    3.52    9.18   0
  -5  -9   5    4.69    6.26   0
  -4  -9   5    1.31    4.68   0
   4   9  -5    1.46    5.04   0
   3   9  -5  264.93    9.83   0
  -3  -9   5  263.67    8.65   0
  -2  -9   5  333.01    8.87   0
   2   9  -5  332.53    9.98   0
  -1  -9   5   12.50    5.12   0
   1   9  -5   19.07    6.00   0
   0  -9   5   21.63    6.37   0
   0   9  -5   32.77    6.02   0
  -1   9  -5    5.02    5.54   0
  -1   9  -5    0.09    4.98   0
   1  -9   5   -2.63    5.13   0
   1  -9   5   -0.25    4.89   0
   2  -9   5    3.45    6.56   0
  -2   9  -5    2.03    7.94   0
  -2   9  -5    2.97    8.52   0
   2  -9   5    8.00    6.40   0
   3  -9   5  244.26    8.96   0
   3  -9   5  270.64    9.10   0
  -3   9  -5  230.78   11.94   0
  -3   9  -5  262.38   12.20   0
   4  -9   5  151.89    6.89   0
  -4   9  -5  185.50   10.29   0
  -4   9  -5  163.06   11.07   0
   4  -9   5  182.60    8.39   0
   5  -9   5  123.61    8.19   0
   5  -9   5  126.95    8.00   0
  -5   9  -5  108.00    8.90   0
  -5   9  -5  117.54   11.19   0
  -6   9  -5   49.24   10.12   0
  -6   9  -5   50.46    9.74   0
   6  -9   5   42.31    9.32   0
   6  -9   5   42.20    9.80   0
   6   8  -5    5.36    6.50   0
  -6  -8   5    3.27    6.27   0
   5   8  -5   60.05    5.67   0
  -5  -8   5   53.21    7.20   0
  -4  -8   5  123.53    5.83   0
   4   8  -5  126.76    6.31   0
   3   8  -5  183.25    8.23   0
  -3  -8   5  191.00    7.33   0
   2   8  -5  162.61    8.05   0
  -2  -8   5  174.46    6.94   0
  -1  -8   5   62.58    5.85   0
   1   8  -5   58.70    6.74   0
   0   8  -5   11.49    6.06   0
   0  -8   5   13.40    5.39   0
   1  -8   5  440.56   11.52   0
  -1   8  -5  429.28   13.21   0
   1  -8   5  492.55   12.59   0
  -1   8  -5  477.38   13.12   0
   2  -8   5  192.77    7.97   0
  -2   8  -5  165.59   11.15   0
  -2   8  -5  188.74   10.59   0
   2  -8   5  163.84    7.79   0
   3  -8   5  215.58    7.74   0
   3  -8   5  177.29    6.68   0
  -3   8  -5  188.44   11.74   0
  -3   8  -5  208.89   11.65   0
  -4   8  -5  382.87   15.01   0
  -4   8  -5  332.38   13.61   0
   4  -8   5  398.05    9.84   0
   4  -8   5  263.91   11.23   0
   5  -8   5   81.05    7.72   0
   5  -8   5   87.64    7.44   0
  -5   8  -5   69.67    9.42   0
  -5   8  -5   76.14    8.18   0
  -6   8  -5    8.52    8.67   0
  -6   8  -5   12.82    7.34   0
   6  -8   5   19.22    8.74   0
   6  -8   5   -4.16    9.00   0
  -7  -7   5   16.43    6.35   0
   7   7  -5   -0.80    9.31   0
   6   7  -5  105.46    8.12   0
  -6  -7   5   99.20    7.49   0
   5   7  -5  141.57    7.95   0
  -5  -7   5  114.55    7.36   0
  -4  -7   5   81.10    7.10   0
   4   7  -5   68.57    7.20   0
   3   7  -5   -1.68    4.27   0
  -3  -7   5   -0.42    5.17   0
   2   7  -5   14.25    4.60   0
  -2  -7   5   11.97    5.21   0
  -1  -7   5   49.16    5.95   0
   1   7  -5   44.81    7.28   0
   0  -7   5    2.43    5.29   0
   0   7  -5    8.57    7.91   0
  -1   7  -5  828.63   20.61   0
  -1   7  -5  878.21   19.96   0
   1  -7   5  808.32   17.23   0
   1  -7   5  903.66   17.17   0
   2  -7   5 1126.48   16.69   0
  -2   7  -5 1339.82   17.63   0
   2  -7   5 1290.42   16.70   0
  -2   7  -5 1130.43   15.85   0
   3  -7   5  132.65    7.12   0
   3  -7   5  112.20    6.88   0
  -3   7  -5  116.30   12.23   0
  -3   7  -5  105.53   11.79   0
  -4   7  -5   25.39    7.04   0
  -4   7  -5   23.60    7.19   0
   4  -7   5   23.54    4.28   0
   4  -7   5   28.96    5.75   0
   5  -7   5   24.32    8.26   0
  -5   7  -5   28.54    6.96   0
  -6   7  -5   37.08    7.46   0
   6  -7   5   44.61    7.33   0
  -7   7  -5   54.69   11.38   0
   7  -7   5   60.99    9.38   0
  -7  -6   5   19.69    6.25   0
   7   6  -5   29.36    9.12   0
   6   6  -5   80.19    5.83   0
  -6  -6   5   92.51    5.35   0
   5   6  -5   65.17    7.56   0
  -5  -6   5   55.33    6.85   0
  -4  -6   5   -2.73    5.17   0
   4   6  -5   -1.02    5.89   0
   3   6  -5    9.34    6.16   0
  -3  -6   5   -0.78    5.25   0
  -2  -6   5   24.33    5.47   0
   2   6  -5   24.50    6.71   0
  -1  -6   5  592.72   11.75   0
   1   6  -5  576.14   12.60   0
   0   6  -5  944.43   19.61   0
   0  -6   5  967.56   18.53   0
   1  -6   5  831.77   19.71   0
   1  -6   5  948.86   19.35   0
   2  -6   5  379.20   11.71   0
  -2   6  -5  358.07   10.16   0
   2  -6   5  446.71   11.03   0
   3  -6   5    1.80    5.63   0
   3  -6   5   -1.62    5.45   0
  -3   6  -5    1.17   10.27   0
  -3   6  -5    1.06    9.80   0
   4  -6   5   12.01    6.54   0
  -4   6  -5   11.71    6.59   0
   5  -6   5  250.88    9.81   0
  -5   6  -5  233.56    9.57   0
  -6   6  -5  163.66    9.94   0
   6  -6   5  179.11    8.88   0
  -7   6  -5   49.00    9.26   0
   7  -6   5   55.20    9.22   0
  -7  -5   5   14.37    4.90   0
   7   5  -5   10.83    7.36   0
   6   5  -5   30.00    7.10   0
  -6  -5   5   16.81    6.64   0
   5   5  -5   49.64    6.16   0
  -5  -5   5   54.43    4.22   0
  -4  -5   5   17.51    5.43   0
   4   5  -5   26.22    4.55   0
   3   5  -5    9.96    4.55   0
  -3  -5   5   12.65    5.40   0
  -2  -5   5 1345.43   15.51   0
   2   5  -5 1249.28   14.55   0
  -1  -5   5 2355.61   22.91   0
   1   5  -5 2328.40   23.64   0
   0   5  -5  403.96   15.60   0
   0  -5   5  408.37   15.00   0
  -1   5  -5   -0.87    6.64   0
   1  -5   5    0.14    6.33   0
   1  -5   5    1.43    6.25   0
  -2   5  -5  119.80    7.60   0
   2  -5   5  148.64    8.14   0
   2  -5   5  118.98    7.25   0
  -3   5  -5  175.37   12.18   0
   3  -5   5  194.28   12.74   0
   4  -5   5  400.07   12.18   0
  -4   5  -5  350.04   11.60   0
   5  -5   5  308.38    9.71   0
  -5   5  -5  314.52   10.29   0
  -6   5  -5   59.57    7.28   0
   6  -5   5   63.13    7.51   0
  -7   5  -5    0.94    6.89   0
   7  -5   5    1.70    7.01   0
   8   4  -5   47.04    6.95   0
  -8  -4   5   21.91    9.56   0
   7   4  -5   23.24    5.36   0
  -7  -4   5   24.90    4.88   0
   6   4  -5   28.93    5.23   0
  -6  -4   5   26.15    6.66   0
   5   4  -5    2.04    4.32   0
  -5  -4   5    2.57    3.77   0
  -4  -4   5  514.96    8.38   0
   4   4  -5  548.41   10.23   0
   3   4  -5  955.00   12.72   0
  -3  -4   5  896.90   11.25   0
  -2  -4   5  985.38   13.79   0
   2   4  -5  953.59   13.96   0
  -1  -4   5  736.43   14.54   0
   1   4  -5  744.68   14.22   0
   0   4  -5    1.32    7.35   0
   0  -4   5    2.41    7.10   0
  -1   4  -5   25.14    7.48   0
   1  -4   5   21.37    6.79   0
   1  -4   5   32.17    7.70   0
  -2   4  -5 1395.30   17.52   0
   2  -4   5 1768.11   19.45   0
   2  -4   5 1477.15   17.56   0
  -3   4  -5 1285.79   21.35   0
   3  -4   5 1358.62   22.17   0
   4  -4   5   97.41    7.21   0
  -4   4  -5   82.23    6.64   0
   5  -4   5   10.60    5.67   0
  -5   4  -5    4.34    6.19   0
  -6   4  -5   35.00    6.74   0
   6  -4   5   43.09    7.38   0
  -7   4  -5   89.00    8.04   0
   7  -4   5   97.94    8.34   0
  -8  -3   5    5.31    8.97   0
   8   3  -5   -2.03    9.28   0
   7   3  -5    7.41    7.30   0
  -7  -3   5   -2.33    4.71   0
   6   3  -5   33.21    7.49   0
  -6  -3   5   32.76    4.98   0
   5   3  -5  534.39    8.82   0
  -5  -3   5  566.72    9.50   0
   4   3  -5 1115.38   13.17   0
  -4  -3   5 1146.83   11.92   0
   3   3  -5  455.16    8.65   0
  -3  -3   5  451.55    8.47   0
  -2  -3   5   46.59    5.94   0
   2   3  -5   32.90    6.89   0
   1   3  -5   83.68    6.09   0
  -1  -3   5   83.62    6.92   0
   0   3  -5 1608.80   25.24   0
   0  -3   5 1771.15   24.54   0
   0  -3   5 1812.84   24.14   0
  -1   3  -5  821.38   15.54   0
   1  -3   5  884.31   20.59   0
   1  -3   5  906.83   20.97   0
  -2   3  -5  735.80   16.77   0
   2  -3   5  720.72   17.36   0
   3  -3   5  303.76   11.75   0
  -3   3  -5  299.06   10.37   0
   4  -3   5   -0.82    6.25   0
  -4   3  -5    1.99    5.05   0
  -5   3  -5  138.43    6.73   0
   5  -3   5  134.15    7.52   0
  -6   3  -5  204.54    8.46   0
   6  -3   5  178.87    7.14   0
  -7   3  -5   27.82    7.21   0
   7  -3   5   38.32    7.41   0
  -8  -2   5   22.75    6.49   0
   8   2  -5   25.01    6.75   0
   7   2  -5  145.09    6.57   0
  -7  -2   5  151.89    6.27   0
  -6  -2   5  193.23    6.66   0
   6   2  -5  217.99    8.90   0
   5   2  -5  441.02    9.24   0
  -5  -2   5  394.61    7.38   0
   4   2  -5  176.77    6.36   0
  -4  -2   5  197.38    5.80   0
   3   2  -5   12.57    4.70   0
  -3  -2   5   14.26    5.46   0
  -2  -2   5  122.52    5.66   0
   2   2  -5  124.51    7.69   0
  -1  -2   5 1370.76   16.04   0
   1   2  -5 1403.02   16.97   0
   0   2  -5 2711.20   25.10   0
   0  -2   5 2804.18   25.56   0
   0  -2   5 2920.97   25.73   0
  -1   2  -5  116.32    6.36   0
   1  -2   5  126.41    7.61   0
   1  -2   5  123.86    8.20   0
  -2   2  -5    9.96    5.23   0
   2  -2   5    9.68    4.51   0
   3  -2   5  867.55   13.99   0
  -3   2  -5  881.35   13.22   0
   4  -2   5  234.45    9.21   0
  -4   2  -5  213.75    7.54   0
  -5   2  -5   31.36    5.33   0
   5  -2   5   32.66    4.64   0
   6  -2   5  186.56    8.94   0
  -6   2  -5  182.68    6.59   0
   7  -2   5   32.97    7.65   0
  -7   2  -5   31.18    6.98   0
   8   1  -5   49.13    7.04   0
  -8  -1   5   41.02    6.89   0
   7   1  -5  303.25    9.51   0
  -7  -1   5  298.13    9.02   0
   6   1  -5  129.89    8.22   0
  -6  -1   5   88.12    5.40   0
   5   1  -5   -4.05    6.02   0
  -5  -1   5   -4.02    5.26   0
   4   1  -5  190.89    7.59   0
  -4  -1   5  198.03    5.73   0
   3   1  -5  817.12   10.47   0
  -3  -1   5  865.58   10.32   0
  -2  -1   5  871.29   11.14   0
   2   1  -5  890.78   12.54   0
  -1  -1   5  189.61    7.50   0
   1   1  -5  184.97    8.44   0
   0   1  -5  420.06    9.33   0
   0  -1   5  433.27    9.32   0
   0  -1   5  427.28    9.54   0
   1  -1   5 1230.15   15.64   0
  -1   1  -5 1192.55   15.02   0
  -2   1  -5    4.19    5.13   0
   2  -1   5    3.34    6.09   0
   3  -1   5  284.61    8.79   0
  -3   1  -5  301.10    8.22   0
   4  -1   5  711.57   10.63   0
  -4   1  -5  742.67   11.12   0
   5  -1   5   59.37    6.77   0
  -5   1  -5   54.46    4.30   0
   6  -1   5  -12.20    7.40   0
  -6   1  -5    6.99    6.47   0
   7  -1   5   -5.95    9.27   0
  -7   1  -5    0.20    6.09   0
  -8   0   5   52.89    7.29   0
   8   0  -5   47.08    7.30   0
   7   0  -5   58.96    5.68   0
  -7   0   5   46.46    5.29   0
   6   0  -5   85.06    7.71   0
  -6   0   5   76.35    5.31   0
   5   0  -5   90.90    6.64   0
  -5   0   5   92.99    5.94   0
   4   0  -5  432.15    8.92   0
  -4   0   5  440.31    8.29   0
   3   0  -5  411.36    9.08   0
  -3   0   5  391.30    7.39   0
  -2   0   5  277.08    7.71   0
   2   0  -5  276.98    8.54   0
  -1   0   5  717.68   11.63   0
  -1   0   5  763.95   10.39   0
   1   0  -5  763.86   10.88   0
   1   0  -5  723.80   10.25   0
   0   0  -5  187.11    8.09   0
   0   0   5  208.08    6.92   0
   0   0   5  212.12    7.46   0
   1   0   5  539.73   10.60   0
  -1   0  -5  521.99    9.04   0
  -2   0  -5  537.04    9.69   0
   2   0   5  495.86    9.03   0
   3   0   5  267.31    8.18   0
  -3   0  -5  274.23    7.69   0
   4   0   5  251.67    6.78   0
  -4   0  -5  267.21    7.61   0
   5   0   5   39.81    7.46   0
  -5   0  -5   32.03    6.68   0
   6   0   5    8.69    7.59   0
  -6   0  -5   10.05    6.64   0
   7   0   5  112.98    8.01   0
  -7   0  -5  108.72    7.27   0
  -8   1   5   20.49    6.85   0
   8  -1  -5    4.65    9.56   0
   7  -1  -5   94.33    6.01   0
  -7   1   5   99.36    5.65   0
   6  -1  -5  151.98    6.26   0
  -6   1   5  160.35    7.50   0
   5  -1  -5   15.14    5.77   0
  -5   1   5   16.90    5.07   0
   4  -1  -5  220.29    6.13   0
  -4   1   5  206.02    6.75   0
   3  -1  -5 1041.62   12.02   0
  -3   1   5 1021.38   10.63   0
  -2   1   5  172.50    6.13   0
  -2   1   5  171.38    5.49   0
   2  -1  -5  168.13    6.13   0
   1  -1  -5   89.28    6.04   0
  -1   1   5   68.79    5.30   0
  -1   1   5   74.56    5.93   0
   1  -1  -5   77.84    6.78   0
   0   1   5  812.54   10.91   0
   0  -1  -5  738.15   11.02   0
   0   1   5  791.68   11.45   0
  -1  -1  -5 1073.99   12.25   0
   1   1   5 1045.70   11.79   0
  -2  -1  -5  357.45    8.09   0
   2   1   5  358.61    8.53   0
   3   1   5   87.59    5.10   0
  -3  -1  -5  102.16    4.82   0
   4   1   5   11.05    5.74   0
  -4  -1  -5    9.83    5.08   0
   5   1   5  153.68    6.46   0
  -5  -1  -5  165.49    7.67   0
   6   1   5   -2.86    7.41   0
  -6  -1  -5   -1.23    6.70   0
  -7  -1  -5   20.50    6.48   0
   7   1   5   24.35    9.72   0
   8  -2  -5    7.04    9.23   0
  -8   2   5    8.67    6.58   0
  -7   2   5    8.66    6.83   0
   7  -2  -5    9.33    5.09   0
   6  -2  -5  176.18    8.19   0
  -6   2   5  171.14    7.56   0
   5  -2  -5  200.23    5.92   0
  -5   2   5  213.36    6.70   0
   4  -2  -5   74.42    4.82   0
  -4   2   5   79.73    4.44   0
   3  -2  -5  297.10    7.96   0
  -3   2   5  261.45    6.23   0
  -2   2   5  475.87    8.13   0
  -2   2   5  493.73    7.78   0
   2  -2  -5  449.43    7.46   0
   2  -2  -5  503.34    9.20   0
  -1   2   5  526.15    9.62   0
  -1   2   5  547.18    9.18   0
   1  -2  -5  535.52    9.51   0
   1  -2  -5  475.28    8.60   0
   0   2   5  475.53    9.30   0
   0  -2  -5  469.05    7.72   0
   0   2   5  485.45    8.72   0
   1   2   5    7.40    4.26   0
  -1  -2  -5    7.21    5.19   0
  -2  -2  -5   55.62    5.55   0
   2   2   5   54.75    4.66   0
   3   2   5   31.64    5.99   0
  -3  -2  -5   39.78    5.32   0
   4   2   5    4.37    6.92   0
  -4  -2  -5   -2.01    6.25   0
   5   2   5   78.93    7.60   0
  -5  -2  -5   97.16    7.08   0
   6   2   5   44.66    9.60   0
  -6  -2  -5   40.79    6.41   0
  -7   3   5   44.05    8.94   0
   7  -3  -5   42.91    6.69   0
  -6   3   5  179.45    7.78   0
   6  -3  -5  185.39    6.31   0
   5  -3  -5  147.36    7.87   0
  -5   3   5  129.87    5.70   0
   4  -3  -5   31.75    5.92   0
  -4   3   5   34.66    5.17   0
   3  -3  -5  589.08    9.16   0
   3  -3  -5  510.42    7.66   0
  -3   3   5  513.20    8.19   0
  -3   3   5  552.25    8.01   0
  -2   3   5  605.96    8.45   0
  -2   3   5  658.34    9.33   0
   2  -3  -5  568.34    8.05   0
   2  -3  -5  596.81    8.64   0
  -1   3   5    2.85    3.54   0
  -1   3   5   -0.93    4.19   0
   1  -3  -5    1.71    4.90   0
   1  -3  -5   -2.51    5.80   0
   0   3   5   86.66    4.60   0
   0   3   5   96.84    6.47   0
   0  -3  -5   88.32    4.61   0
  -1  -3  -5  156.33    6.46   0
   1   3   5  163.95    6.99   0
  -2  -3  -5   -0.29    3.58   0
   2   3   5   -6.83    5.72   0
   3   3   5   -2.07    6.20   0
  -3  -3  -5    3.84    4.38   0
   4   3   5   53.97    7.25   0
  -4  -3  -5   58.13    5.17   0
   5   3   5   96.58    5.86   0
  -5  -3  -5  120.47    7.58   0
   6   3   5   27.69    9.40   0
  -6  -3  -5   12.85    6.46   0
  -7   4   5   11.83    6.46   0
   7  -4  -5   15.11    6.51   0
  -6   4   5   55.69    5.27   0
   6  -4  -5   55.73    5.57   0
   5  -4  -5  446.38    7.89   0
  -5   4   5  423.60    7.93   0
  -5   4   5  446.19    9.15   0
  -4   4   5   98.14    5.76   0
  -4   4   5  100.58    5.23   0
   4  -4  -5   97.73    6.66   0
   4  -4  -5  111.09    7.54   0
   3  -4  -5   -1.10    3.83   0
   3  -4  -5    2.23    3.38   0
  -3   4   5    3.74    3.92   0
  -3   4   5    3.13    4.85   0
  -2   4   5  408.26    8.33   0
  -2   4   5  365.29    6.87   0
   2  -4  -5  359.96    7.57   0
   2  -4  -5  385.16    7.06   0
  -1   4   5  183.68    6.96   0
  -1   4   5  171.41    6.46   0
   1  -4  -5  196.00    6.44   0
   1  -4  -5  187.94    6.87   0
   0  -4  -5   12.41    3.68   0
   0   4   5   16.13    5.83   0
   0   4   5   22.23    3.74   0
  -1  -4  -5    1.78    4.99   0
   1   4   5    7.36    5.46   0
  -2  -4  -5  141.35    5.61   0
   2   4   5  144.75    5.91   0
   3   4   5  120.80    7.50   0
  -3  -4  -5  103.35    7.09   0
  -4  -4  -5    4.17    4.61   0
   4   4   5  -12.45    6.99   0
   5   4   5   34.37    6.91   0
  -5  -4  -5   52.82    8.95   0
  -6   5   5   41.44    6.67   0
  -6   5   5   34.97    8.94   0
   6  -5  -5   48.29    9.17   0
   6  -5  -5   34.91    6.35   0
   5  -5  -5   24.95    6.54   0
   5  -5  -5   28.76    5.10   0
  -5   5   5   29.07    5.18   0
  -5   5   5   13.44    4.99   0
  -4   5   5  132.16    6.02   0
  -4   5   5  125.18    7.32   0
   4  -5  -5  129.15    6.97   0
   4  -5  -5  148.24    7.70   0
   3  -5  -5   88.15    6.67   0
   3  -5  -5   88.75    7.34   0
  -3   5   5   70.40    6.81   0
  -3   5   5   81.50    5.52   0
  -2   5   5   21.62    7.15   0
  -2   5   5   19.37    4.71   0
   2  -5  -5   32.48    4.97   0
   2  -5  -5   31.87    4.42   0
  -1   5   5    9.33    5.17   0
   1  -5  -5   17.23    6.95   0
  -1   5   5   10.91    6.38   0
   1  -5  -5   18.95    4.40   0
   0  -5  -5   22.25    4.49   0
   0   5   5   18.01    5.02   0
   0   5   5   21.18    6.37   0
  -1  -5  -5   56.81    4.96   0
   1   5   5   42.02    5.41   0
  -2  -5  -5   58.82    5.03   0
   2   5   5   51.28    7.11   0
   3   5   5   91.89    5.67   0
  -3  -5  -5  103.35    7.21   0
  -4  -5  -5   30.48    8.79   0
   4   5   5   17.10    9.10   0
   5  -6  -5  109.99    7.08   0
   5  -6  -5  118.11    8.93   0
  -5   6   5  107.33    9.68   0
  -5   6   5  135.44    9.25   0
  -4   6   5   29.75    6.91   0
  -4   6   5   36.95    7.37   0
   4  -6  -5   24.90    6.63   0
   4  -6  -5   36.70    5.24   0
   3  -6  -5    7.32    6.15   0
  -3   6   5    7.56    4.82   0
  -3   6   5    3.57    6.34   0
   3  -6  -5    4.68    4.74   0
  -2   6   5   37.50    7.13   0
  -2   6   5   37.57    4.66   0
   2  -6  -5   40.04    7.01   0
   2  -6  -5   40.24    4.67   0
   1  -6  -5   53.64    6.48   0
  -1   6   5   58.95    6.71   0
  -1   6   5   60.03    7.23   0
   1  -6  -5   73.74    5.27   0
   0   6   5    7.27    4.61   0
   0  -6  -5   23.15    6.67   0
   0   6   5   17.81    6.87   0
  -1  -6  -5   81.98    6.88   0
   1   6   5   63.79    5.23   0
   2   6   5   49.92    7.20   0
  -2  -6  -5   39.23    5.06   0
   3   6   5   62.33    6.81   0
  -3  -6  -5   63.12    6.56   0
   4  -7  -5   50.12    8.92   0
  -4   7   5   71.26    6.97   0
  -4   7   5   54.59    9.21   0
   4  -7  -5   78.50    9.16   0
   3  -7  -5    2.90    6.03   0
   3  -7  -5    4.81    5.80   0
  -3   7   5   -4.70    8.90   0
  -3   7   5    4.75    8.43   0
  -2   7   5    5.27    6.55   0
  -2   7   5   -3.50    6.99   0
   2  -7  -5   -4.92    5.76   0
   2  -7  -5    7.91    7.73   0
  -1   7   5   90.90    7.70   0
  -1   7   5  103.43    7.40   0
   1  -7  -5   84.65    5.47   0
   1  -7  -5   79.19    5.57   0
   0  -7  -5   22.12    8.69   0
   0  -7  -5   23.67    5.91   0
   0   7   5   29.93    4.93   0
   0   7   5   18.14    8.01   0
  -1  -7  -5   23.69    6.37   0
   1   7   5   38.06    9.05   0
   2   7   5   32.31    6.75   0
  -2  -7  -5   54.94    6.66   0
   1  -8  -5   60.00    9.02   0
  -1   8   5   51.99    7.18   0
  -1   8   5   85.61    9.45   0
   1  -8  -5   69.67    9.36   0
  -1 -12   6  111.18   10.32   0
   1  12  -6  104.85   10.91   0
   0 -12   6  168.33   10.60   0
   0  12  -6  160.01   11.04   0
   0  12  -6  166.20   10.43   0
   1 -12   6    4.01   10.10   0
   1 -12   6    8.34    8.38   0
  -1  12  -6    4.06    9.26   0
  -1  12  -6    3.97   10.67   0
  -2  12  -6   10.64   11.29   0
  -2  12  -6    4.27   10.92   0
   2 -12   6    8.42   10.72   0
   2 -12   6    8.98   10.34   0
   3  11  -6  228.36   11.02   0
  -3 -11   6  227.60   10.52   0
  -2 -11   6  164.42    8.35   0
   2  11  -6  143.32    9.27   0
  -1 -11   6   44.74    7.11   0
   1  11  -6   36.29    8.15   0
   0  11  -6   59.07    8.07   0
   0 -11   6   60.05    7.29   0
   1 -11   6    7.56    6.29   0
   1 -11   6    3.74    7.90   0
  -1  11  -6    7.27    8.07   0
  -1  11  -6    7.65    7.22   0
  -2  11  -6    8.79    8.78   0
  -2  11  -6    9.85    8.48   0
   2 -11   6   12.00    6.47   0
   2 -11   6   12.19    8.42   0
   3 -11   6   72.35    9.71   0
   3 -11   6   74.11   10.78   0
  -3  11  -6   71.99   14.05   0
  -3  11  -6   64.30   13.85   0
   4 -11   6   96.10   10.31   0
   4 -11   6  129.63    9.78   0
  -4 -10   6  214.24   10.06   0
   4  10  -6  213.12   10.61   0
   3  10  -6  231.58    9.47   0
  -3 -10   6  236.32    7.47   0
  -2 -10   6   59.21    6.94   0
   2  10  -6   40.31    5.86   0
  -1 -10   6    6.26    6.43   0
   1  10  -6    6.69    7.66   0
   0  10  -6   41.35    7.97   0
   0 -10   6   45.12    7.04   0
   1 -10   6  154.75    9.78   0
   1 -10   6  151.04   10.17   0
  -1  10  -6  145.99   10.98   0
  -1  10  -6  166.50   10.27   0
  -2  10  -6  240.57   14.54   0
  -2  10  -6  210.27   14.05   0
   2 -10   6  239.33   10.49   0
   2 -10   6  215.60    9.59   0
  -3  10  -6  102.37    7.90   0
   3 -10   6  104.44    7.58   0
   3 -10   6   85.43    8.17   0
   4 -10   6   10.14    7.45   0
   4 -10   6   12.39    6.78   0
   5 -10   6   -9.24    9.26   0
  -5  10  -6   -2.41    8.69   0
   5 -10   6   10.41    8.62   0
   5   9  -6  194.06    8.46   0
  -5  -9   6  219.57   10.47   0
  -4  -9   6   98.05    7.34   0
   4   9  -6   82.23    7.90   0
   3   9  -6   14.45    5.21   0
  -3  -9   6   19.78    6.51   0
  -2  -9   6    7.91    6.45   0
   2   9  -6   10.89    7.30   0
  -1  -9   6   16.53    6.39   0
   1   9  -6   17.97    7.46   0
   0  -9   6  649.83   13.22   0
   0   9  -6  664.59   14.20   0
  -1   9  -6  554.57   17.13   0
  -1   9  -6  578.63   15.77   0
   1  -9   6  612.64   15.53   0
   1  -9   6  587.83   16.03   0
  -2   9  -6   96.09    7.75   0
   2  -9   6   86.37    8.08   0
   2  -9   6   87.94    8.81   0
   3  -9   6   15.63    6.68   0
   3  -9   6    7.06    7.04   0
  -4   9  -6   17.35    6.77   0
   4  -9   6   20.11    7.05   0
   4  -9   6   16.37    6.75   0
   5  -9   6   48.99    7.42   0
   5  -9   6   46.92    7.65   0
  -5   9  -6   50.91    7.31   0
  -6   9  -6  114.95   14.92   0
  -6   9  -6  112.04   14.79   0
   6  -9   6  121.62    7.53   0
   6  -9   6   91.44    7.67   0
   6   8  -6  161.13   10.59   0
  -6  -8   6  180.47    9.92   0
   5   8  -6   43.42    7.55   0
  -5  -8   6   51.54    5.32   0
  -4  -8   6    4.46    4.66   0
   4   8  -6    2.20    5.20   0
   3   8  -6    8.39    7.21   0
  -3  -8   6    0.53    6.35   0
   2   8  -6  848.78   12.85   0
  -2  -8   6  924.49   12.64   0
  -1  -8   6  611.57   11.79   0
   1   8  -6  578.41   12.13   0
   0  -8   6   17.62    6.67   0
   0   8  -6   16.32    6.27   0
  -1   8  -6   26.23    9.77   0
  -1   8  -6   29.02   10.04   0
   1  -8   6   28.60    8.41   0
   1  -8   6   26.27    7.70   0
   2  -8   6   24.98    5.99   0
   2  -8   6   28.04    5.65   0
   3  -8   6    3.60    6.62   0
  -3   8  -6    2.34    6.65   0
   3  -8   6   -2.83    6.81   0
  -4   8  -6  351.67    9.92   0
   4  -8   6  366.95   10.13   0
   4  -8   6  439.24   10.39   0
   5  -8   6  188.33    6.93   0
   5  -8   6  161.77    6.96   0
  -5   8  -6  169.98   14.71   0
  -5   8  -6  168.62   15.32   0
  -6   8  -6   89.27   12.47   0
  -6   8  -6   92.70   12.18   0
   6  -8   6   91.15    9.58   0
   6  -8   6   94.81    9.69   0
   6   7  -6   13.35    5.14   0
  -6  -7   6    1.08    4.86   0
   5   7  -6    8.96    4.97   0
  -5  -7   6    3.77    6.42   0
  -4  -7   6  381.48    7.76   0
   4   7  -6  370.86    9.75   0
   3   7  -6  556.62    9.46   0
  -3  -7   6  600.82   10.15   0
   2   7  -6  183.35    8.25   0
  -2  -7   6  190.51    7.57   0
  -1  -7   6   62.91    6.25   0
   1   7  -6   58.13    6.91   0
   0  -7   6  365.81   12.85   0
   0   7  -6  364.46   13.42   0
   1  -7   6   12.87    7.59   0
   1  -7   6   13.47    8.44   0
  -2   7  -6  540.70   12.53   0
   2  -7   6  669.58   14.12   0
   2  -7   6  544.14   13.48   0
  -3   7  -6  175.76    7.62   0
   3  -7   6  208.69    8.01   0
   3  -7   6  185.10    7.77   0
  -4   7  -6  362.30    9.82   0
   4  -7   6  434.30   10.37   0
   4  -7   6  366.91    9.95   0
   5  -7   6  293.45    9.04   0
   5  -7   6  324.95    7.96   0
  -5   7  -6  281.33   14.21   0
  -5   7  -6  273.71   14.40   0
  -6   7  -6    1.41    8.28   0
   6  -7   6    1.42    7.90   0
  -7   7  -6    1.08   10.92   0
   7  -7   6   -0.85    8.63   0
  -7  -6   6    6.05    6.26   0
   7   6  -6   -4.50    6.77   0
   6   6  -6  196.94    6.86   0
  -6  -6   6  201.89    8.00   0
   5   6  -6  376.44    9.53   0
  -5  -6   6  343.54    8.77   0
  -4  -6   6  184.26    6.82   0
   4   6  -6  182.82    7.67   0
   3   6  -6  149.46    6.07   0
  -3  -6   6  159.89    5.63   0
  -2  -6   6   51.54    5.93   0
   2   6  -6   51.26    6.67   0
  -1  -6   6   70.21    6.56   0
   1   6  -6   71.10    7.37   0
   0  -6   6   16.76    6.85   0
   0   6  -6   13.53    8.26   0
  -1   6  -6  308.36   15.59   0
   1  -6   6  292.28   14.71   0
   1  -6   6  344.89   15.32   0
  -2   6  -6 1568.17   19.80   0
   2  -6   6 1571.03   20.50   0
   2  -6   6 1977.44   21.62   0
  -3   6  -6  504.00   10.75   0
   3  -6   6  675.64   11.91   0
   3  -6   6  540.17   10.90   0
   4  -6   6    0.11    7.78   0
  -4   6  -6    0.25    7.76   0
   5  -6   6    4.25    6.48   0
  -5   6  -6    1.80    7.96   0
  -6   6  -6   56.24    7.43   0
   6  -6   6   57.97    7.39   0
  -7   6  -6   14.80    8.89   0
   7  -6   6   13.27    8.68   0
  -7  -5   6   44.05    6.52   0
   7   5  -6   45.14    6.76   0
  -6  -5   6  166.01    7.85   0
   6   5  -6  187.80    8.25   0
   5   5  -6  428.16    9.81   0
  -5  -5   6  386.96    9.01   0
  -4  -5   6    2.44    3.70   0
   4   5  -6    5.34    4.12   0
   3   5  -6  157.18    6.11   0
  -3  -5   6  149.02    6.89   0
  -2  -5   6   13.51    5.56   0
   2   5  -6   10.64    6.36   0
  -1  -5   6  281.74    9.70   0
   1   5  -6  252.36    9.72   0
   0  -5   6 1423.99   26.60   0
   0   5  -6 1496.10   26.51   0
  -1   5  -6 1067.28   21.54   0
   1  -5   6 1169.59   22.20   0
   1  -5   6 1369.05   23.81   0
   2  -5   6  379.44   10.27   0
  -2   5  -6  341.97   10.20   0
   2  -5   6  451.93   12.08   0
   3  -5   6    2.47    5.21   0
  -3   5  -6    7.51    5.53   0
   3  -5   6    3.02    5.87   0
   4  -5   6   10.16    6.55   0
  -4   5  -6   10.43    6.44   0
   5  -5   6   30.33    6.97   0
  -5   5  -6   24.60    6.85   0
  -6   5  -6   56.12    7.40   0
   6  -5   6   59.94    7.63   0
  -7   5  -6  152.01   10.47   0
   7  -5   6  153.94   10.71   0
   7   4  -6   89.45    7.93   0
  -7  -4   6   75.02    5.73   0
   6   4  -6    5.02    7.30   0
  -6  -4   6   14.96    4.76   0
   5   4  -6   13.37    4.31   0
  -5  -4   6   14.90    3.90   0
  -4  -4   6   59.60    4.65   0
   4   4  -6   57.18    6.62   0
   3   4  -6   29.49    6.54   0
  -3  -4   6   35.13    4.51   0
  -2  -4   6  851.97   12.16   0
   2   4  -6  853.55   12.83   0
  -1  -4   6 2971.48   25.50   0
   1   4  -6 2906.79   24.72   0
   0   4  -6  757.51   22.18   0
   0   4  -6  785.78   21.20   0
   0  -4   6  841.09   17.77   0
   0  -4   6  824.89   18.12   0
  -1   4  -6   21.33    7.76   0
   1  -4   6   23.22    9.28   0
   1  -4   6   22.13    9.35   0
  -2   4  -6  161.44    8.23   0
   2  -4   6  179.67   13.60   0
   2  -4   6  178.24   13.35   0
  -3   4  -6   42.52    7.33   0
   3  -4   6   42.17    8.09   0
   4  -4   6    7.10    5.53   0
  -4   4  -6    2.73    5.12   0
   5  -4   6  529.71   12.21   0
  -5   4  -6  513.19   11.33   0
  -6   4  -6  185.54    7.34   0
   6  -4   6  195.02    9.33   0
  -7   4  -6   25.35    8.79   0
   7  -4   6   28.62    9.30   0
  -8  -3   6   53.08    9.71   0
   8   3  -6   34.91    9.98   0
   7   3  -6   30.97    7.81   0
  -7  -3   6   42.74    5.17   0
   6   3  -6   84.59    6.03   0
  -6  -3   6   96.44    7.44   0
   5   3  -6   22.18    4.39   0
  -5  -3   6   23.86    5.51   0
   4   3  -6  307.53    8.44   0
  -4  -3   6  301.40    7.98   0
   3   3  -6 1164.20   12.26   0
  -3  -3   6 1195.95   13.22   0
  -2  -3   6  711.25   10.62   0
   2   3  -6  687.61   10.59   0
  -1  -3   6  439.67   10.24   0
   1   3  -6  436.03   10.82   0
   0   3  -6  550.34   13.12   0
   0  -3   6  635.22   13.42   0
   0  -3   6  627.63   13.09   0
   1  -3   6  286.01   10.98   0
   1  -3   6  288.16   11.25   0
  -1   3  -6  245.44    8.98   0
  -2   3  -6   25.28    6.87   0
   2  -3   6   24.58    7.33   0
   3  -3   6 1995.14   22.08   0
  -3   3  -6 1954.80   20.63   0
   4  -3   6  422.03   10.84   0
  -4   3  -6  404.75    9.63   0
   5  -3   6   53.90    7.68   0
  -5   3  -6   47.94    6.87   0
  -6   3  -6  115.54    7.90   0
   6  -3   6  123.36    8.25   0
  -7   3  -6    9.03    6.15   0
   7  -3   6    7.25    9.28   0
   8   2  -6   -1.05    6.87   0
  -8  -2   6    0.57    6.67   0
   7   2  -6   -4.40    7.61   0
  -7  -2   6    0.26    5.19   0
   6   2  -6    6.20    7.45   0
  -6  -2   6    1.97    4.66   0
   5   2  -6  379.20    8.58   0
  -5  -2   6  348.19    8.11   0
   4   2  -6  821.12    9.88   0
  -4  -2   6  813.12    9.76   0
   3   2  -6  517.01    8.75   0
  -3  -2   6  523.29    8.52   0
  -2  -2   6  475.34    9.41   0
   2   2  -6  468.84    9.89   0
  -1  -2   6  240.02    7.06   0
   1   2  -6  249.92    8.66   0
   0   2  -6    7.42    6.19   0
   0  -2   6   11.04    5.29   0
   0  -2   6    6.65    6.31   0
  -1   2  -6 1524.39   15.65   0
   1  -2   6 1732.72   18.69   0
   1  -2   6 1722.95   18.77   0
  -2   2  -6  461.32   10.33   0
   2  -2   6  461.99   10.75   0
   3  -2   6  674.23   12.08   0
  -3   2  -6  664.88   11.59   0
   4  -2   6  453.63   10.17   0
  -4   2  -6  434.13    8.50   0
   5  -2   6    5.83    7.32   0
  -5   2  -6   -1.50    6.31   0
   6  -2   6   32.91    7.62   0
  -6   2  -6   42.73    6.96   0
   7  -2   6   15.48    6.90   0
  -7   2  -6   22.28    8.98   0
   8   1  -6   -3.10    7.20   0
  -8  -1   6    5.42    6.76   0
   7   1  -6  150.90    6.58   0
  -7  -1   6  147.26    7.92   0
   6   1  -6  132.81    8.13   0
  -6  -1   6  129.26    5.78   0
   5   1  -6  237.43    6.42   0
  -5  -1   6  241.81    7.17   0
   4   1  -6 1014.37   10.77   0
  -4  -1   6 1108.71   11.73   0
   3   1  -6   48.12    4.86   0
  -3  -1   6   50.25    5.74   0
  -2  -1   6  251.04    7.42   0
   2   1  -6  258.24    8.29   0
  -1  -1   6  879.59   12.43   0
  -1  -1   6  878.60   11.22   0
   1   1  -6  834.68   11.85   0
   1   1  -6  874.54   12.60   0
   0  -1   6  989.13   12.85   0
   0   1  -6  936.84   12.78   0
   0  -1   6 1005.73   13.29   0
  -1   1  -6 1349.94   14.26   0
   1  -1   6 1451.92   14.93   0
  -2   1  -6  536.65   10.19   0
   2  -1   6  564.44   10.67   0
   3  -1   6   28.83    6.07   0
  -3   1  -6   28.32    5.41   0
   4  -1   6  181.56    7.34   0
  -4   1  -6  164.48    6.77   0
   5  -1   6   -0.83    7.15   0
  -5   1  -6   -0.55    6.38   0
   6  -1   6    5.29    7.33   0
  -6   1  -6    2.21    6.62   0
   7  -1   6  199.87    9.41   0
  -7   1  -6  219.59   10.89   0
  -8   0   6   19.03    9.32   0
   8   0  -6    0.07    6.77   0
   7   0  -6  242.54    9.14   0
  -7   0   6  224.13    8.54   0
   6   0  -6  555.84   10.06   0
  -6   0   6  499.83    9.85   0
   5   0  -6   45.97    6.09   0
  -5   0   6   37.46    5.51   0
   4   0  -6    2.97    4.08   0
  -4   0   6    4.95    3.60   0
   3   0  -6  479.11    9.31   0
  -3   0   6  505.66    8.70   0
  -2   0   6   62.86    4.55   0
   2   0  -6   65.95    6.72   0
  -1   0   6 1175.95   12.97   0
  -1   0   6 1146.01   12.52   0
   1   0  -6 1070.25   11.59   0
   1   0  -6 1134.74   13.10   0
   0   0   6 1758.95   15.70   0
   0   0  -6 1627.83   15.02   0
   0   0   6 1702.63   14.48   0
  -1   0  -6  299.38    7.77   0
   1   0   6  311.14    8.60   0
  -2   0  -6   90.33    6.12   0
   2   0   6   94.95    6.74   0
   3   0   6   33.29    5.98   0
  -3   0  -6   29.63    5.35   0
   4   0   6   41.73    5.94   0
  -4   0  -6   37.57    5.38   0
   5   0   6  611.09   11.51   0
  -5   0  -6  664.51   10.97   0
   6   0   6  133.79    7.08   0
  -6   0  -6  139.48    8.12   0
   7  -1  -6   10.82    5.18   0
  -7   1   6   11.90    4.91   0
   6  -1  -6   58.23    7.36   0
  -6   1   6   51.06    6.91   0
   5  -1  -6    5.47    4.96   0
  -5   1   6   13.10    6.29   0
   4  -1  -6    1.43    3.95   0
  -4   1   6    5.67    5.10   0
   3  -1  -6 1075.23   10.95   0
  -3   1   6 1074.32   10.69   0
  -2   1   6 1032.62   11.45   0
  -2   1   6 1016.66   11.65   0
   2  -1  -6 1023.34   10.89   0
   2  -1  -6  937.62   11.04   0
  -1   1   6  270.68    7.26   0
  -1   1   6  228.90    6.57   0
   1  -1  -6  221.26    5.94   0
   1  -1  -6  252.52    7.82   0
   0  -1  -6  442.23    7.86   0
   0   1   6  527.49    9.42   0
   0   1   6  496.12    8.89   0
  -1  -1  -6   15.20    5.20   0
   1   1   6   17.74    6.07   0
  -2  -1  -6    5.42    3.64   0
   2   1   6   -0.21    5.87   0
   3   1   6  844.64   11.21   0
  -3  -1  -6  854.97   10.03   0
   4   1   6  611.06    9.26   0
  -4  -1  -6  710.83   10.69   0
   5   1   6   18.81    7.14   0
  -5  -1  -6   30.86    6.62   0
   6   1   6   -5.88    6.76   0
  -6  -1  -6    3.58    8.61   0
  -7   2   6   -8.81    8.67   0
   7  -2  -6   -9.27    6.65   0
   6  -2  -6   23.39    7.11   0
  -6   2   6   24.65    4.75   0
   5  -2  -6  190.13    8.19   0
  -5   2   6  204.44    7.64   0
   4  -2  -6  126.00    6.52   0
  -4   2   6  124.99    4.96   0
  -3   2   6  820.03   10.11   0
   3  -2  -6  772.71    9.79   0
  -3   2   6  838.51   10.36   0
   3  -2  -6  750.71    9.21   0
  -2   2   6  881.19   10.81   0
  -2   2   6  880.32   10.37   0
   2  -2  -6  871.54   10.88   0
   2  -2  -6  800.98   10.14   0
  -1   2   6  224.21    5.80   0
  -1   2   6  226.28    7.61   0
   1  -2  -6  215.45    5.71   0
   1  -2  -6  228.56    6.10   0
   0  -2  -6   52.05    4.80   0
   0   2   6   56.90    6.32   0
   0   2   6   50.03    4.24   0
  -1  -2  -6 1496.51   12.94   0
   1   2   6 1561.90   13.47   0
  -2  -2  -6  919.77   10.18   0
   2   2   6  941.21   11.37   0
   3   2   6   33.42    7.07   0
  -3  -2  -6   40.07    6.51   0
   4   2   6    1.60    6.84   0
  -4  -2  -6   14.31    6.42   0
   5   2   6    0.07    7.03   0
  -5  -2  -6    5.10    4.72   0
   6   2   6   -2.30    6.78   0
  -6  -2  -6   11.16    6.25   0
  -7   3   6    5.77    6.50   0
   7  -3  -6    4.78    9.22   0
  -6   3   6   55.19    5.27   0
   6  -3  -6   63.62    7.52   0
   5  -3  -6  583.33   10.19   0
  -5   3   6  549.14    9.57   0
  -4   3   6  304.70    6.74   0
  -4   3   6  300.71    8.80   0
   4  -3  -6  305.09    8.70   0
   4  -3  -6  267.10    6.56   0
   3  -3  -6   50.44    3.96   0
   3  -3  -6   53.60    4.62   0
  -3   3   6   57.70    5.93   0
  -3   3   6   62.69    4.22   0
  -2   3   6    4.67    5.00   0
  -2   3   6    7.69    5.65   0
   2  -3  -6   -0.39    3.96   0
   2  -3  -6   -0.59    4.81   0
  -1   3   6  565.30    7.96   0
  -1   3   6  568.12    8.32   0
   1  -3  -6  632.85    8.68   0
   1  -3  -6  614.71    9.25   0
   0  -3  -6  634.44    9.48   0
   0   3   6  711.36    9.62   0
   0   3   6  640.48    8.73   0
  -1  -3  -6  270.52    6.12   0
   1   3   6  275.04    6.42   0
  -2  -3  -6  151.39    7.31   0
   2   3   6  138.16    7.80   0
   3   3   6   -0.69    4.78   0
  -3  -3  -6   -6.36    6.25   0
   4   3   6   20.17    7.10   0
  -4  -3  -6   23.39    4.79   0
   5   3   6    5.70    6.53   0
  -5  -3  -6    1.11    8.76   0
  -6   4   6  231.31    9.78   0
  -6   4   6  188.27    8.17   0
   6  -4  -6  185.02    7.78   0
  -5   4   6    2.53    6.98   0
   5  -4  -6    6.48    6.33   0
   5  -4  -6   -0.44    6.72   0
  -5   4   6   10.06    6.55   0
   4  -4  -6   18.61    5.08   0
   4  -4  -6   20.40    6.22   0
  -4   4   6   13.17    5.02   0
  -4   4   6   18.96    4.60   0
   3  -4  -6  151.30    7.76   0
   3  -4  -6  140.10    7.00   0
  -3   4   6  144.45    5.89   0
  -3   4   6  139.45    5.63   0
  -2   4   6  742.70    9.26   0
  -2   4   6  726.83    9.01   0
   2  -4  -6  818.33   10.67   0
   2  -4  -6  726.44    8.75   0
  -1   4   6  355.36    9.03   0
  -1   4   6  341.67    8.35   0
   1  -4  -6  341.87    8.82   0
   1  -4  -6  358.06    8.07   0
   0  -4  -6  131.43    7.50   0
   0   4   6  130.86    5.49   0
   0   4   6  161.20    7.68   0
  -1  -4  -6   43.94    4.75   0
   1   4   6   56.69    5.11   0
  -2  -4  -6    0.73    4.44   0
   2   4   6   -6.23    4.98   0
   3   4   6   -1.15    6.86   0
  -3  -4  -6    2.93    6.38   0
  -4  -4  -6    1.37    8.60   0
   4   4   6    1.05    6.26   0
   5  -5  -6  100.12    7.06   0
  -5   5   6  119.17    6.96   0
  -5   5   6  105.89    7.19   0
   5  -5  -6  113.40    9.06   0
  -4   5   6  203.39    8.29   0
  -4   5   6  220.17    8.00   0
   4  -5  -6  202.42    6.19   0
   4  -5  -6  176.48    8.30   0
   3  -5  -6   71.36    7.43   0
   3  -5  -6   76.22    5.13   0
  -3   5   6   79.86    5.26   0
  -3   5   6   73.87    7.46   0
  -2   5   6  322.36    8.67   0
  -2   5   6  332.45    8.34   0
   2  -5  -6  316.61    7.13   0
   2  -5  -6  290.08    8.12   0
  -1   5   6  178.51    7.68   0
  -1   5   6  184.40    8.09   0
   1  -5  -6  193.41    8.06   0
   1  -5  -6  222.39    7.39   0
   0  -5  -6    6.89    4.79   0
   0   5   6    6.58    4.88   0
   0   5   6   10.89    6.46   0
  -1  -5  -6    5.35    4.50   0
   1   5   6    5.71    6.84   0
  -2  -5  -6    7.27    6.55   0
   2   5   6    2.87    6.90   0
   3   5   6   30.22    6.62   0
  -3  -5  -6   28.28    8.80   0
  -4   6   6  232.06    8.15   0
  -4   6   6  218.32   10.15   0
   4  -6  -6  207.85    7.65   0
   4  -6  -6  243.54   10.09   0
   3  -6  -6   79.04    8.57   0
   3  -6  -6   66.27    6.77   0
  -3   6   6   73.08    9.02   0
  -3   6   6   77.51    8.84   0
  -2   6   6   10.18    6.97   0
  -2   6   6    5.22    6.58   0
   2  -6  -6    8.68    6.88   0
   2  -6  -6    1.00    4.63   0
  -1   6   6   24.57    6.72   0
  -1   6   6   22.81    5.15   0
   1  -6  -6   18.76    4.76   0
   1  -6  -6   22.01    6.88   0
   0  -6  -6    4.05    7.38   0
   0  -6  -6   18.60    7.76   0
   0   6   6    7.05    6.71   0
   0   6   6    7.00    6.96   0
  -1  -6  -6   -5.79    8.49   0
   1   6   6  -13.96    8.93   0
   2   6   6   87.81    7.21   0
  -2  -6  -6   91.53    9.45   0
  -2   7   6   12.21    8.87   0
  -2   7   6   25.42    6.65   0
   2  -7  -6   21.19    8.62   0
   2  -7  -6   26.83    6.38   0
  -1   7   6   30.76    8.98   0
  -1   7   6   21.51    6.61   0
   1  -7  -6   32.27    6.15   0
   1  -7  -6    4.87    8.93   0
   0   7   6   53.31    9.26   0
   0  -7  -6   16.88    9.07   0
   0  -7  -6   45.26    9.04   0
   0   7   6   54.43    9.10   0
  -1 -12   7   92.65   11.64   0
   1  12  -7   79.94   10.46   0
   0 -12   7  295.42   22.60   0
   0 -12   7  308.76   22.56   0
   0  12  -7  277.92   13.34   0
   0  12  -7  328.66   12.37   0
   1 -12   7  187.24   16.50   0
   1 -12   7  194.59   15.07   0
  -1  12  -7  178.02   14.97   0
  -1  12  -7  208.45   13.95   0
   2 -12   7   24.81   10.75   0
   2 -12   7   19.69   11.31   0
   3  11  -7   22.52    9.61   0
  -3 -11   7   30.60    9.15   0
  -2 -11   7  207.10    9.43   0
   2  11  -7  173.99   10.03   0
  -1 -11   7  344.62   10.91   0
   1  11  -7  360.39   11.27   0
   0 -11   7  187.26   10.74   0
   0  11  -7  194.13   10.12   0
   1 -11   7   11.53   11.10   0
   1 -11   7    9.80    9.11   0
  -1  11  -7   15.47   10.50   0
  -1  11  -7   13.81    9.68   0
   2 -11   7    8.10    8.69   0
   2 -11   7    7.41    7.76   0
   3 -11   7   85.53   10.08   0
   3 -11   7   85.39    9.38   0
   4 -11   7  126.96   10.19   0
   4 -11   7   92.71   10.84   0
  -4 -10   7   91.04    9.35   0
   4  10  -7   73.31    9.76   0
   3  10  -7  511.90   11.09   0
  -3 -10   7  447.25   10.84   0
  -2 -10   7  272.94    9.24   0
   2  10  -7  233.29    9.78   0
  -1 -10   7   29.16    8.14   0
   1  10  -7   24.76    7.47   0
   0 -10   7   38.44    6.99   0
   0  10  -7   38.74    9.31   0
   1 -10   7  107.52   14.70   0
   1 -10   7  108.65   14.95   0
   2 -10   7  120.18    9.99   0
   2 -10   7  131.18    8.52   0
   3 -10   7   41.56    7.39   0
   3 -10   7   51.31    7.05   0
   4 -10   7   75.72    9.23   0
  -4  10  -7   66.63    9.27   0
   4 -10   7   68.12    9.39   0
   5 -10   7   18.54    8.88   0
   5 -10   7   12.63    9.34   0
  -5  10  -7   18.42    8.87   0
   5   9  -7  146.39   10.39   0
  -5  -9   7  193.07   10.09   0
  -4  -9   7  191.96    8.53   0
   4   9  -7  209.27    8.74   0
   3   9  -7  195.22    8.90   0
  -3  -9   7  202.47    8.41   0
  -2  -9   7   90.61    7.23   0
   2   9  -7   88.69    8.04   0
  -1  -9   7   25.12    7.94   0
   1   9  -7   19.40    7.27   0
   0  -9   7  133.90   10.10   0
   0   9  -7  133.41   11.04   0
   2  -9   7  245.93   10.37   0
   2  -9   7  221.95   11.35   0
  -3   9  -7   36.82    7.05   0
   3  -9   7   36.20    6.94   0
   3  -9   7   41.39    7.06   0
  -4   9  -7    9.30    6.79   0
   4  -9   7    6.11    6.86   0
   4  -9   7   13.60    6.83   0
  -5   9  -7   -1.66    8.62   0
   5  -9   7    5.08    8.74   0
   5  -9   7    5.95    5.99   0
   6   8  -7   93.83   10.40   0
  -6  -8   7  128.44    9.69   0
   5   8  -7  135.23    6.59   0
  -5  -8   7  137.64    7.91   0
  -4  -8   7   97.08    7.51   0
   4   8  -7   96.13    7.82   0
   3   8  -7  114.24    6.44   0
  -3  -8   7   58.96    9.34   0
   2   8  -7  110.07    7.18   0
  -2  -8   7  113.08    6.58   0
  -1  -8   7   65.50    7.32   0
   1   8  -7   63.42    8.08   0
   0   8  -7  445.87   15.48   0
   0  -8   7  443.67   15.11   0
   2  -8   7    1.28    6.59   0
   2  -8   7    0.96    6.53   0
  -3   8  -7   37.53    6.79   0
   3  -8   7   50.45    6.99   0
   3  -8   7   34.68    8.11   0
  -4   8  -7    6.41    6.72   0
   4  -8   7    3.73    6.69   0
   4  -8   7    2.07    6.54   0
  -5   8  -7  169.70    8.74   0
   5  -8   7  163.65    7.12   0
   5  -8   7  216.61    8.94   0
  -6   8  -7   69.37    9.23   0
   6  -8   7   94.72    9.66   0
   6  -8   7   78.98    9.59   0
   6   7  -7  169.18    7.97   0
  -6  -7   7  146.91    7.51   0
   5   7  -7  190.34    6.85   0
  -5  -7   7  190.40    6.43   0
  -4  -7   7   14.70    4.84   0
   4   7  -7    5.33    7.40   0
   3   7  -7   40.91    6.06   0
  -3  -7   7   32.93    5.56   0
   2   7  -7  788.43   12.81   0
  -2  -7   7  771.41   12.15   0
  -1  -7   7  481.95   11.75   0
   1   7  -7  515.79   13.22   0
   0  -7   7    5.09    7.23   0
   0   7  -7    3.39    8.40   0
  -2   7  -7   20.68    6.47   0
   2  -7   7   13.40    6.58   0
   2  -7   7    3.93    6.16   0
   3  -7   7  156.28    7.35   0
  -3   7  -7  162.07    9.21   0
   3  -7   7  176.57    7.79   0
  -4   7  -7   65.58    7.35   0
   4  -7   7   71.52    5.88   0
   4  -7   7   69.38    7.14   0
  -5   7  -7   20.09    6.82   0
   5  -7   7   15.52    6.69   0
   5  -7   7   29.38    7.01   0
  -6   7  -7  116.71   12.87   0
   6  -7   7  135.38   12.83   0
  -7  -6   7   76.56    7.09   0
   7   6  -7   66.73    9.92   0
   6   6  -7   58.23    7.74   0
  -6  -6   7   71.11    5.43   0
   5   6  -7   74.35    7.74   0
  -5  -6   7   81.78    7.08   0
  -4  -6   7  204.07    7.08   0
   4   6  -7  197.18    7.38   0
   3   6  -7  313.02    8.79   0
  -3  -6   7  291.32    7.12   0
  -2  -6   7  381.59    9.63   0
   2   6  -7  400.42    9.90   0
  -1  -6   7   19.77    5.62   0
   1   6  -7   17.93    6.24   0
   0  -6   7   73.30   10.40   0
   0   6  -7   70.30    9.91   0
  -1   6  -7  187.74   14.01   0
   1  -6   7  188.61   13.95   0
   1  -6   7  225.45   14.73   0
  -2   6  -7   91.74    7.00   0
   2  -6   7   96.78    7.05   0
   2  -6   7  125.31    7.66   0
   3  -6   7   33.04    5.72   0
  -3   6  -7   26.12    5.43   0
   3  -6   7   20.72    5.24   0
  -4   6  -7  239.90    8.96   0
   4  -6   7  260.12    8.75   0
   4  -6   7  309.51    9.46   0
   5  -6   7   94.15    9.62   0
  -5   6  -7   87.61    9.96   0
  -6   6  -7   26.88    8.65   0
   6  -6   7   27.69    7.09   0
  -7  -5   7   14.12    6.46   0
   7   5  -7   15.85    9.42   0
   6   5  -7   65.54    5.70   0
  -6  -5   7   59.22    7.16   0
   5   5  -7  389.73    9.56   0
  -5  -5   7  368.05    7.54   0
  -4  -5   7  330.43    8.15   0
   4   5  -7  346.11    8.66   0
   3   5  -7   -2.01    4.27   0
  -3  -5   7    2.06    5.54   0
  -2  -5   7   22.83    5.86   0
   2   5  -7   22.17    4.52   0
  -1  -5   7  505.63   12.25   0
   1   5  -7  474.45   11.56   0
   0  -5   7   41.28    8.07   0
   0  -5   7   38.89    7.79   0
  -1   5  -7    4.67    6.54   0
   1  -5   7    5.57    6.25   0
   1  -5   7    6.26    6.64   0
  -2   5  -7  859.73   14.77   0
   2  -5   7 1008.44   15.02   0
   2  -5   7 1193.20   17.16   0
  -3   5  -7  215.46    8.10   0
   3  -5   7  239.68    7.83   0
   3  -5   7  279.71    8.69   0
   4  -5   7   27.66    6.70   0
  -4   5  -7   30.37    8.08   0
   5  -5   7   41.51    7.36   0
  -5   5  -7   35.98    8.88   0
  -6   5  -7   39.04    7.27   0
   6  -5   7   38.53    8.85   0
  -7   5  -7   46.35    9.73   0
   7  -5   7   53.40    9.87   0
   7   4  -7   87.88   10.28   0
  -7  -4   7  114.71    7.15   0
   6   4  -7   88.32    5.95   0
  -6  -4   7   73.08    7.43   0
   5   4  -7   28.51    7.55   0
  -5  -4   7   26.37    7.15   0
   4   4  -7  211.74    6.27   0
  -4  -4   7  196.83    6.13   0
   3   4  -7  185.26    7.57   0
  -3  -4   7  176.52    7.22   0
  -2  -4   7  116.75    6.80   0
   2   4  -7  127.87    7.38   0
  -1  -4   7   20.70    5.56   0
   1   4  -7   11.87    6.28   0
   0   4  -7  892.50   17.47   0
   0   4  -7  815.26   16.91   0
   0  -4   7  942.88   16.91   0
   0  -4   7  951.47   16.31   0
  -1   4  -7  131.04    7.92   0
   1  -4   7  160.86    9.92   0
   1  -4   7  158.34    9.73   0
  -2   4  -7  269.72    9.55   0
   2  -4   7  300.37   13.13   0
   2  -4   7  298.33   12.25   0
  -3   4  -7  174.12    8.66   0
   3  -4   7  175.45   10.41   0
   4  -4   7   12.88    7.02   0
  -4   4  -7   13.71    5.31   0
   5  -4   7   90.35    7.99   0
  -5   4  -7   80.49    7.49   0
  -6   4  -7   62.57    7.54   0
   6  -4   7   62.34    7.92   0
  -7   4  -7   24.07    9.13   0
   7  -4   7   30.71    9.54   0
   7   3  -7    6.76    5.38   0
  -7  -3   7   -1.22    5.12   0
   6   3  -7   82.53    5.79   0
  -6  -3   7   78.67    7.63   0
   5   3  -7  332.89    9.24   0
  -5  -3   7  314.83    7.23   0
   4   3  -7    0.71    5.96   0
  -4  -3   7    3.79    5.22   0
   3   3  -7   28.15    6.20   0
  -3  -3   7   24.51    5.50   0
  -2  -3   7  149.07    6.95   0
   2   3  -7  144.48    6.11   0
  -1  -3   7  513.99   10.35   0
   1   3  -7  496.13   10.67   0
   0   3  -7  741.54   13.12   0
   0  -3   7  806.02   13.64   0
   0  -3   7  794.40   13.35   0
  -1   3  -7   72.39    6.58   0
   1  -3   7   88.08    7.10   0
   1  -3   7   91.73    6.71   0
  -2   3  -7   24.70    5.63   0
   2  -3   7   19.24    5.59   0
   2  -3   7   19.10    5.87   0
   3  -3   7  266.72    9.22   0
  -3   3  -7  271.53    8.70   0
   4  -3   7  123.23    7.67   0
  -4   3  -7  112.83    6.72   0
   5  -3   7   64.09    7.92   0
  -5   3  -7   64.44    7.09   0
  -6   3  -7   52.60    7.26   0
   6  -3   7   57.48    7.96   0
  -7  -2   7  234.19    8.99   0
   7   2  -7  210.47    7.49   0
   6   2  -7    5.99    7.34   0
  -6  -2   7   -0.91    4.80   0
   5   2  -7    7.79    7.17   0
  -5  -2   7    6.01    6.50   0
   4   2  -7  111.37    6.66   0
  -4  -2   7  127.66    5.02   0
   3   2  -7  143.40    5.78   0
  -3  -2   7  164.65    5.59   0
  -2  -2   7  265.21    7.73   0
   2   2  -7  275.63    8.31   0
  -1  -2   7  363.98    7.95   0
  -1  -2   7  363.33    8.83   0
   1   2  -7  363.66    8.80   0
   1   2  -7  348.77    9.60   0
   0   2  -7  269.42    8.73   0
   0  -2   7  300.18    8.93   0
   0  -2   7  288.18    8.44   0
  -1   2  -7   95.72    6.90   0
   1  -2   7  105.86    7.15   0
   1  -2   7  109.12    6.81   0
  -2   2  -7   55.08    5.93   0
   2  -2   7   58.84    6.49   0
   3  -2   7  289.27    7.87   0
  -3   2  -7  299.02    8.41   0
   4  -2   7  213.94    9.25   0
  -4   2  -7  222.94    8.47   0
   5  -2   7   18.92    7.72   0
  -5   2  -7   11.81    6.58   0
   6  -2   7    5.81    7.37   0
  -6   2  -7    1.67    6.77   0
   7   1  -7   19.25    8.73   0
  -7  -1   7   15.90    8.31   0
   6   1  -7   12.81    7.05   0
  -6  -1   7    1.03    6.69   0
   5   1  -7    2.52    6.87   0
  -5  -1   7   -3.84    6.42   0
   4   1  -7  289.08    6.59   0
  -4  -1   7  295.26    7.43   0
   3   1  -7  488.91    8.02   0
  -3  -1   7  529.00    8.98   0
  -2  -1   7   81.09    5.97   0
   2   1  -7   74.46    6.76   0
  -1  -1   7   82.89    5.17   0
  -1  -1   7   96.91    6.03   0
   1   1  -7   75.09    4.71   0
   1   1  -7   86.36    6.70   0
   0   1  -7  260.39    8.25   0
   0  -1   7  279.69    6.95   0
   0  -1   7  281.76    8.36   0
  -1   1  -7  241.07    7.97   0
   1  -1   7  270.59    8.22   0
   1  -1   7  260.01    7.94   0
  -2   1  -7  199.79    7.26   0
   2  -1   7  205.76    7.76   0
   3  -1   7  136.19    7.13   0
  -3   1  -7  141.69    6.49   0
   4  -1   7    7.19    6.86   0
  -4   1  -7    3.52    4.35   0
   5  -1   7   95.84    8.19   0
  -5   1  -7   90.58    7.52   0
   6  -1   7  323.99   12.67   0
  -6   1  -7  342.74   11.24   0
   7   0  -7   15.53    9.25   0
  -7   0   7   11.90    8.85   0
   6   0  -7   79.73    5.66   0
  -6   0   7   89.57    7.07   0
   5   0  -7   75.93    7.47   0
  -5   0   7   60.57    6.86   0
   4   0  -7  128.62    6.68   0
  -4   0   7  139.75    6.23   0
   3   0  -7  374.59    8.38   0
  -3   0   7  392.71    7.99   0
  -2   0   7   76.37    6.54   0
  -2   0   7   85.94    5.87   0
   2   0  -7   76.11    6.64   0
   2   0  -7   74.26    5.65   0
  -1   0   7   16.34    5.95   0
  -1   0   7   14.46    3.82   0
   1   0  -7   14.18    5.05   0
   1   0  -7   12.96    6.00   0
   0   0  -7  631.53    9.05   0
   0   0   7  653.77    9.35   0
   0   0   7  642.78    9.15   0
  -1   0  -7  396.48    8.39   0
   1   0   7  413.37    8.43   0
   1   0   7  396.60    7.75   0
  -2   0  -7  126.61    6.25   0
   2   0   7  118.48    5.37   0
   3   0   7  181.06    5.95   0
  -3   0  -7  177.51    6.66   0
   4   0   7  827.85   12.26   0
  -4   0  -7  942.51   12.17   0
   5   0   7   23.22    7.38   0
  -5   0  -7   27.49    5.00   0
   6   0   7   21.05    9.67   0
  -6   0  -7   12.05    8.81   0
   7  -1  -7   23.63    6.75   0
  -7   1   7   17.53    6.58   0
   6  -1  -7  113.33    6.17   0
  -6   1   7  123.90    7.46   0
   5  -1  -7  149.05    7.60   0
  -5   1   7  122.19    5.70   0
   4  -1  -7   43.73    7.10   0
  -4   1   7   32.92    6.50   0
   3  -1  -7   87.33    5.48   0
   3  -1  -7   82.23    4.92   0
  -3   1   7   73.52    6.37   0
  -3   1   7   78.73    5.73   0
   2  -1  -7  665.05    9.89   0
  -2   1   7  606.29    8.43   0
  -2   1   7  623.10    8.65   0
   2  -1  -7  589.29    9.09   0
  -1   1   7   71.74    4.37   0
  -1   1   7   67.26    6.22   0
   1  -1  -7   73.04    4.35   0
   1  -1  -7   57.16    6.18   0
   0  -1  -7  147.65    6.80   0
   0   1   7  162.25    6.89   0
   0   1   7  151.91    5.27   0
  -1  -1  -7  693.28    9.67   0
   1   1   7  626.43    8.90   0
  -2  -1  -7  838.19   10.82   0
   2   1   7  897.18   11.02   0
   3   1   7    2.02    6.99   0
  -3  -1  -7    8.35    6.36   0
   4   1   7  140.33    8.00   0
  -4  -1  -7  139.49    5.90   0
   5   1   7   58.58    8.77   0
  -5  -1  -7   71.21    5.65   0
  -7   2   7   65.94    9.34   0
   7  -2  -7   53.97    9.81   0
  -6   2   7   51.33    7.40   0
   6  -2  -7   86.29    7.57   0
   5  -2  -7   26.18    7.19   0
  -5   2   7   28.23    6.71   0
  -4   2   7  254.74    6.45   0
  -4   2   7  246.22    8.51   0
   4  -2  -7  258.79    6.64   0
   4  -2  -7  229.66    7.63   0
   3  -2  -7   49.84    6.46   0
   3  -2  -7   56.13    7.24   0
  -3   2   7   54.53    6.63   0
  -3   2   7   49.10    7.33   0
  -2   2   7   64.89    6.02   0
  -2   2   7   65.29    4.32   0
   2  -2  -7   57.40    5.26   0
   2  -2  -7   63.35    5.99   0
  -1   2   7  406.94    7.21   0
  -1   2   7  396.27    7.30   0
   1  -2  -7  386.08    6.97   0
   1  -2  -7  436.30    8.51   0
   0  -2  -7  583.88    9.25   0
   0   2   7  592.87    8.25   0
   0   2   7  576.77    8.36   0
  -1  -2  -7  107.57    6.53   0
   1   2   7  109.82    6.43   0
  -2  -2  -7  306.71    8.28   0
   2   2   7  274.91    7.03   0
   3   2   7   17.32    5.05   0
  -3  -2  -7   23.98    6.44   0
   4   2   7   33.01    7.22   0
  -4  -2  -7   41.47    6.85   0
   5   2   7  141.49   10.00   0
  -5  -2  -7  133.31    7.22   0
  -6   3   7  269.92    8.21   0
  -6   3   7  259.76    8.31   0
   6  -3  -7  252.80    8.38   0
   5  -3  -7    8.83    6.95   0
  -5   3   7    5.19    4.85   0
  -5   3   7    8.67    5.00   0
   5  -3  -7   14.14    4.61   0
  -4   3   7  159.98    6.16   0
  -4   3   7  147.97    5.88   0
   4  -3  -7  145.40    5.59   0
   4  -3  -7  150.60    6.05   0
  -3   3   7  291.76    8.08   0
   3  -3  -7  301.57    7.89   0
  -3   3   7  309.75    8.71   0
   3  -3  -7  299.39    8.75   0
  -2   3   7  631.16    9.59   0
  -2   3   7  637.91   10.32   0
   2  -3  -7  557.27    8.14   0
   2  -3  -7  586.53   10.06   0
  -1   3   7  106.49    5.81   0
  -1   3   7  107.71    5.34   0
   1  -3  -7  135.98    6.84   0
   1  -3  -7  115.23    7.42   0
   0  -3  -7  193.59    6.28   0
   0   3   7  195.67    7.57   0
   0   3   7  200.98    8.08   0
  -1  -3  -7   39.31    6.50   0
   1   3   7   31.89    5.11   0
  -2  -3  -7  183.37    7.68   0
   2   3   7  202.80    8.08   0
   3   3   7  147.75    6.19   0
  -3  -3  -7  156.29    6.08   0
   4   3   7   -5.28    6.26   0
  -4  -3  -7    3.56    8.58   0
   5  -4  -7  166.34    9.31   0
   5  -4  -7  169.75    7.52   0
  -5   4   7  149.23    7.40   0
  -5   4   7  158.01   10.06   0
   4  -4  -7   98.70    5.68   0
  -4   4   7  100.14    5.95   0
  -4   4   7  102.52    5.71   0
   4  -4  -7   97.32    5.47   0
   3  -4  -7   65.07    6.71   0
  -3   4   7   70.72    5.66   0
  -3   4   7   76.69    5.38   0
   3  -4  -7   75.50    5.44   0
  -2   4   7  275.20    6.93   0
  -2   4   7  313.45    8.29   0
   2  -4  -7  260.43    8.07   0
   2  -4  -7  274.36    6.98   0
  -1   4   7   27.89    6.92   0
  -1   4   7   25.69    6.63   0
   1  -4  -7   25.06    6.25   0
   1  -4  -7   20.86    6.88   0
   0  -4  -7  116.37    5.71   0
   0   4   7  121.57    7.13   0
   0   4   7  106.13    5.76   0
  -1  -4  -7  192.56    6.38   0
   1   4   7  197.46    8.18   0
   1   4   7  187.21    6.31   0
  -2  -4  -7   24.66    6.71   0
   2   4   7   16.25    6.99   0
   3   4   7   46.07    9.31   0
  -3  -4  -7   54.90    9.02   0
  -4   5   7  124.27    9.73   0
  -4   5   7  126.71    7.16   0
   4  -5  -7  108.13    9.28   0
   4  -5  -7  107.04    7.22   0
   3  -5  -7   -3.03    8.10   0
   3  -5  -7    5.77    6.02   0
  -3   5   7    0.94    8.05   0
  -3   5   7   -6.02    5.94   0
  -2   5   7  138.64    6.25   0
  -2   5   7  126.47    5.96   0
   2  -5  -7  121.39    6.09   0
   2  -5  -7  127.29    5.78   0
  -1   5   7  191.17    8.10   0
  -1   5   7  214.03    8.28   0
   1  -5  -7  201.83    6.60   0
   1  -5  -7  203.57    6.25   0
   0   5   7    9.43    4.72   0
   0  -5  -7   10.01    4.56   0
   0  -5  -7    4.77    4.88   0
   0   5   7   18.63    6.78   0
  -1  -5  -7   57.70    6.67   0
   1   5   7   58.00    8.95   0
   1   5   7   62.59    9.16   0
  -2  -5  -7  116.88    7.12   0
   2   5   7  100.54    7.23   0
  -2   6   7    6.02    6.12   0
  -2   6   7    3.17    9.02   0
   2  -6  -7   11.53    5.98   0
   2  -6  -7   17.75    8.70   0
  -1   6   7  134.71    7.54   0
  -1   6   7  140.40    9.98   0
   1  -6  -7  125.26    7.59   0
   1  -6  -7  127.59    9.32   0
   0  -6  -7  133.64    7.13   0
   0  -6  -7  124.51    9.64   0
   0   6   7  122.52    7.54   0
   0   6   7  131.87    7.19   0
  -1 -12   8   33.37    9.04   0
   1  12  -8   18.88   12.02   0
   0  12  -8   42.06   12.25   0
   0  12  -8   44.12   11.76   0
   3  11  -8   -3.69    9.33   0
  -3 -11   8    0.75    8.90   0
  -2 -11   8    4.69    8.57   0
   2  11  -8   -0.66    9.09   0
  -1 -11   8   -1.44    8.01   0
   1  11  -8    4.79    8.71   0
   0  11  -8  231.55   14.51   0
   0  11  -8  251.10   14.25   0
   3 -11   8    5.05   10.23   0
   3 -11   8    7.12   10.18   0
  -4 -10   8   10.07    8.76   0
   4  10  -8    5.18    9.08   0
   3  10  -8    4.73    7.08   0
  -3 -10   8    4.08    6.72   0
  -2 -10   8   58.58    7.27   0
   2  10  -8   55.59    7.94   0
  -1 -10   8  583.75   13.32   0
   1  10  -8  547.23   15.05   0
   0  10  -8  662.58   22.07   0
   0  10  -8  617.34   22.34   0
   3 -10   8    1.52    6.32   0
   3 -10   8    2.11    7.70   0
  -4  10  -8   28.41    9.09   0
   4 -10   8   26.25    8.77   0
   4 -10   8   44.90   10.53   0
   5   9  -8    8.79    6.68   0
  -5  -9   8   23.62    8.96   0
  -4  -9   8    4.29    4.97   0
   4   9  -8    7.56    6.98   0
   3   9  -8  548.62   11.35   0
  -3  -9   8  545.58   11.36   0
  -2  -9   8  920.90   14.03   0
   2   9  -8  859.57   14.59   0
  -1  -9   8  155.30    9.80   0
   1   9  -8  148.16   10.42   0
   2  -9   8    4.24   11.08   0
   2  -9   8    4.52   10.27   0
  -3   9  -8  150.17   10.15   0
   3  -9   8  187.69   10.14   0
   3  -9   8  146.14    9.04   0
  -4   9  -8   79.39    9.39   0
   4  -9   8  105.92    8.21   0
   4  -9   8  101.64    8.02   0
  -5   9  -8  163.68   10.67   0
   5  -9   8  153.47   10.74   0
   5  -9   8  210.55   11.13   0
   6   8  -8    4.23    9.23   0
  -6  -8   8   -3.17    8.99   0
   5   8  -8  138.14    8.62   0
  -5  -8   8  156.59    8.09   0
  -4  -8   8  368.36    9.63   0
   4   8  -8  363.73    9.82   0
   3   8  -8  409.49   10.31   0
  -3  -8   8  419.23   10.00   0
   2   8  -8  555.28   12.00   0
  -2  -8   8  533.35   11.47   0
  -1  -8   8    5.39    5.01   0
   1   8  -8    6.92    7.30   0
   2  -8   8  272.03   13.92   0
   2  -8   8  292.05   14.06   0
  -3   8  -8  504.35   12.45   0
   3  -8   8  649.82   13.42   0
   3  -8   8  527.62   13.77   0
  -4   8  -8   95.58    7.84   0
   4  -8   8  110.82    7.87   0
   4  -8   8  135.71    8.17   0
  -5   8  -8   89.60    9.42   0
   5  -8   8  111.35    9.73   0
   5  -8   8   90.43    9.43   0
   6   7  -8  134.17   10.06   0
  -6  -7   8  120.19    7.31   0
   5   7  -8  320.02    8.20   0
  -5  -7   8  337.94    7.79   0
  -4  -7   8  464.83    9.92   0
   4   7  -8  507.53   10.55   0
   3   7  -8    3.29    7.19   0
  -3  -7   8  837.53   11.64   0
   2   7  -8    8.76    5.50   0
  -2  -7   8    9.25    5.12   0
  -1  -7   8   47.12    7.16   0
   1   7  -8   50.39    6.57   0
  -2   7  -8  697.53   16.43   0
   2  -7   8  749.51   16.96   0
   2  -7   8  829.98   17.45   0
   3  -7   8  337.81   11.41   0
  -3   7  -8  250.27   10.66   0
   3  -7   8  291.81    9.76   0
  -4   7  -8   66.43    7.45   0
   4  -7   8   93.09    7.73   0
   4  -7   8   80.25    7.42   0
  -5   7  -8   21.41    7.14   0
   5  -7   8   36.51    7.30   0
   5  -7   8   29.79    6.97   0
  -6   7  -8   41.07    6.86   0
   6  -7   8   48.06    9.42   0
   6  -7   8   29.04    9.24   0
   6   6  -8  302.47    9.57   0
  -6  -6   8  302.04   10.13   0
   5   6  -8  123.95    6.24   0
  -5  -6   8  124.58    7.54   0
  -4  -6   8   19.89    6.57   0
   4   6  -8   22.18    5.20   0
   3   6  -8   33.03    6.09   0
  -3  -6   8   33.89    5.48   0
  -2  -6   8   70.40    6.25   0
   2   6  -8   68.07    6.54   0
  -1  -6   8 3136.55   27.66   0
   1   6  -8 3118.77   26.93   0
   0  -6   8 1024.80   24.42   0
   0  -6   8 1117.69   24.34   0
  -1   6  -8  133.02   12.07   0
   1  -6   8  153.63   11.64   0
   1  -6   8  171.12   12.01   0
  -2   6  -8   22.73    6.61   0
   2  -6   8   28.38    5.49   0
   2  -6   8   29.42    5.96   0
   3  -6   8   -1.19    6.68   0
  -3   6  -8    1.69    6.29   0
   3  -6   8   -1.87    6.21   0
  -4   6  -8    0.22    6.64   0
   4  -6   8    5.99    4.41   0
   4  -6   8    2.27    6.81   0
   5  -6   8  145.51   14.06   0
  -5   6  -8  134.90   14.08   0
  -6   6  -8  154.04   14.77   0
   6  -6   8  173.16   14.40   0
  -7  -5   8   50.31    9.53   0
   7   5  -8   59.66    9.99   0
   6   5  -8   71.32    7.68   0
  -6  -5   8   72.63    7.43   0
   5   5  -8    7.81    5.13   0
  -5  -5   8    0.31    6.84   0
  -4  -5   8    4.82    4.99   0
   4   5  -8   -5.67    7.30   0
   3   5  -8 1676.46   15.69   0
  -3  -5   8 1706.26   16.46   0
  -2  -5   8 1535.66   16.65   0
   2   5  -8 1488.96   15.32   0
  -1  -5   8   67.88    6.60   0
   1   5  -8   63.58    6.91   0
   0   5  -8   32.68    8.36   0
   0   5  -8   26.54    9.64   0
   0  -5   8   33.82    7.27   0
   0  -5   8   31.11    6.04   0
  -1   5  -8  110.29    8.75   0
   1  -5   8  118.50   12.50   0
   1  -5   8  117.33   12.39   0
  -2   5  -8    6.25    6.88   0
   2  -5   8    5.71    5.87   0
   2  -5   8    7.17    5.03   0
  -3   5  -8  225.73    9.20   0
   3  -5   8  246.72   16.08   0
   3  -5   8  238.80   16.08   0
   4  -5   8  220.91   12.16   0
  -4   5  -8  210.09   11.73   0
   5  -5   8  109.03    9.72   0
  -5   5  -8  103.93    9.62   0
  -6   5  -8   69.69   11.45   0
   6  -5   8   74.54    9.68   0
   7   4  -8   17.05    6.93   0
  -7  -4   8   -2.59    9.42   0
   6   4  -8    1.03    7.31   0
  -6  -4   8   11.35    5.31   0
   5   4  -8  962.96   12.47   0
  -5  -4   8  983.02   12.44   0
   4   4  -8 1080.20   11.75   0
  -4  -4   8 1141.03   12.82   0
   3   4  -8  136.02    7.09   0
  -3  -4   8  137.30    6.64   0
  -2  -4   8   10.50    3.82   0
   2   4  -8   10.78    5.84   0
  -1  -4   8    6.90    5.31   0
  -1  -4   8    5.50    4.13   0
   1   4  -8    1.31    5.82   0
   0   4  -8   21.09    5.37   0
   0   4  -8   22.22    5.63   0
   0  -4   8   25.75    5.57   0
   0  -4   8   23.63    6.06   0
  -1   4  -8   13.79    5.44   0
   1  -4   8   10.98    5.56   0
   1  -4   8   12.12    6.50   0
  -2   4  -8  367.65    9.70   0
   2  -4   8  417.89   12.68   0
   2  -4   8  412.79   11.85   0
  -3   4  -8  456.60   11.90   0
   3  -4   8  480.29   13.75   0
   3  -4   8  485.42   12.95   0
   4  -4   8  178.09    9.44   0
  -4   4  -8  159.02    8.58   0
   5  -4   8   -2.51    7.09   0
  -5   4  -8    4.22    6.55   0
  -6   4  -8    1.74    8.48   0
   6  -4   8   -1.66    8.93   0
   7   3  -8  267.18   11.16   0
  -7  -3   8  278.69    9.02   0
   6   3  -8  273.91    9.22   0
  -6  -3   8  281.24    7.35   0
   5   3  -8  257.18    7.06   0
  -5  -3   8  279.23    8.55   0
   4   3  -8  226.33    6.25   0
  -4  -3   8  226.40    6.22   0
   3   3  -8    1.20    4.01   0
  -3  -3   8    6.76    5.07   0
  -2  -3   8  139.04    6.68   0
   2   3  -8  139.63    7.21   0
  -1  -3   8    8.80    4.27   0
  -1  -3   8    8.46    5.27   0
   1   3  -8   13.22    5.08   0
   1   3  -8    8.08    7.13   0
   0   3  -8  394.96    9.80   0
   0  -3   8  444.35   10.17   0
   0  -3   8  418.40    9.76   0
  -1   3  -8  306.71    8.86   0
   1  -3   8  342.48    9.59   0
   1  -3   8  323.00    9.30   0
  -2   3  -8  389.79    9.33   0
   2  -3   8  434.29   10.59   0
   2  -3   8  459.24   10.63   0
   3  -3   8  104.63    8.12   0
  -3   3  -8  111.35    6.75   0
   4  -3   8    3.80    7.11   0
  -4   3  -8    0.65    7.67   0
   5  -3   8   13.93    7.34   0
  -5   3  -8   14.74    6.66   0
  -6   3  -8    5.59    8.79   0
   6  -3   8   10.51    9.24   0
   7   2  -8  165.65   10.86   0
  -7  -2   8  165.62   10.53   0
   6   2  -8   78.08    7.83   0
  -6  -2   8   86.12    5.63   0
   5   2  -8   27.18    5.04   0
  -5  -2   8   28.01    4.83   0
   4   2  -8    6.84    5.45   0
  -4  -2   8    5.19    3.59   0
   3   2  -8    3.55    5.59   0
  -3  -2   8    1.73    3.56   0
  -2  -2   8    6.36    3.68   0
   2   2  -8    2.25    5.78   0
  -1  -2   8  314.48    8.43   0
  -1  -2   8  288.09    6.96   0
   1   2  -8  295.22    7.97   0
   1   2  -8  285.30    8.44   0
   0   2  -8 1278.94   14.34   0
   0  -2   8 1369.43   14.73   0
   0  -2   8 1332.45   13.94   0
  -1   2  -8  144.23    7.17   0
   1  -2   8  156.11    7.30   0
   1  -2   8  158.33    7.02   0
  -2   2  -8   15.50    5.17   0
   2  -2   8   13.07    4.11   0
   2  -2   8   17.03    5.10   0
   3  -2   8   76.69    7.78   0
  -3   2  -8   79.25    7.25   0
   4  -2   8    0.42    6.94   0
  -4   2  -8    4.32    6.27   0
   5  -2   8   12.49    7.82   0
  -5   2  -8   14.42    6.72   0
   6  -2   8  242.00   11.63   0
  -6   2  -8  231.31   10.89   0
   7   1  -8   97.29   10.35   0
  -7  -1   8   83.59    9.90   0
   6   1  -8    5.65    5.06   0
  -6  -1   8   11.15    6.84   0
   5   1  -8   12.45    7.02   0
  -5  -1   8   37.15    6.59   0
   4   1  -8    6.17    6.87   0
  -4  -1   8    3.86    6.34   0
   3   1  -8  193.83    7.29   0
  -3  -1   8  201.50    6.75   0
  -2  -1   8  651.64   10.13   0
  -2  -1   8  641.59    9.00   0
   2   1  -8  633.21    9.88   0
   2   1  -8  685.09   10.54   0
  -1  -1   8  146.76    7.16   0
  -1  -1   8  155.61    6.56   0
   1   1  -8  147.98    6.42   0
   1   1  -8  157.30    7.11   0
   0   1  -8  109.65    5.22   0
   0  -1   8  115.38    5.47   0
   0  -1   8  113.15    6.34   0
  -1   1  -8  133.31    6.89   0
   1  -1   8  136.22    6.64   0
   1  -1   8  156.21    7.05   0
  -2   1  -8  133.53    6.33   0
   2  -1   8  128.03    5.58   0
   3  -1   8   28.96    6.98   0
  -3   1  -8   21.93    6.39   0
   4  -1   8  723.44   12.02   0
  -4   1  -8  717.34   11.69   0
   5  -1   8   67.01    8.05   0
  -5   1  -8   76.67    7.58   0
   7   0  -8    9.37    6.67   0
  -7   0   8   13.30    6.58   0
   6   0  -8    1.00    7.11   0
  -6   0   8   -0.17    4.75   0
   5   0  -8    9.31    4.94   0
  -5   0   8    9.34    6.47   0
   4   0  -8  335.29    7.30   0
  -4   0   8  347.32    8.43   0
   3   0  -8  315.08    8.88   0
  -3   0   8  260.76    6.41   0
  -3   0   8  253.08    6.16   0
   3   0  -8  281.05    8.08   0
  -2   0   8  194.51    5.93   0
  -2   0   8  213.47    6.88   0
   2   0  -8  180.27    5.56   0
   2   0  -8  218.77    7.29   0
  -1   0   8   87.82    5.07   0
  -1   0   8   85.59    5.70   0
   1   0  -8   86.45    5.65   0
   1   0  -8   76.12    6.35   0
   0   0  -8  163.63    6.94   0
   0   0   8  180.89    6.65   0
   0   0   8  160.88    6.92   0
   1   0   8   43.37    4.50   0
  -1   0  -8   39.17    4.35   0
   1   0   8   42.07    4.17   0
  -2   0  -8  665.70   10.62   0
   2   0   8  622.48    9.52   0
   3   0   8  148.56    7.88   0
  -3   0  -8  154.93    7.53   0
   4   0   8   71.52    5.70   0
  -4   0  -8   80.98    5.53   0
   5   0   8   12.68    9.47   0
  -5   0  -8   12.04    8.90   0
   6  -1  -8  143.78    7.49   0
  -6   1   8  136.75    9.82   0
   5  -1  -8   17.96    7.05   0
  -5   1   8   24.20    4.93   0
  -4   1   8  216.53    6.26   0
  -4   1   8  228.38    8.24   0
   4  -1  -8  178.63    6.07   0
   4  -1  -8  202.79    6.58   0
  -3   1   8  317.17    8.38   0
   3  -1  -8  333.48    7.25   0
   3  -1  -8  283.76    6.61   0
  -3   1   8  338.43    8.76   0
  -2   1   8  128.14    5.98   0
  -2   1   8  139.17    7.22   0
   2  -1  -8  130.60    6.86   0
   2  -1  -8  127.64    5.97   0
  -1   1   8    2.32    5.51   0
  -1   1   8    6.25    4.88   0
   1  -1  -8   -0.30    6.92   0
   1  -1  -8    9.54    4.32   0
   0  -1  -8  470.49    8.06   0
   0   1   8  515.48    9.62   0
   0   1   8  515.69    9.25   0
  -1  -1  -8  361.58    9.02   0
   1   1   8  390.38    9.34   0
   1   1   8  384.85    7.63   0
  -2  -1  -8  177.45    6.12   0
   2   1   8  170.54    6.40   0
   3   1   8   -1.53    6.90   0
  -3  -1  -8    7.38    4.66   0
   4   1   8   16.18    6.91   0
  -4  -1  -8    8.24    4.78   0
   5   1   8   84.93    9.69   0
  -5  -1  -8   56.38    6.83   0
  -6   2   8  261.52    8.36   0
   6  -2  -8  239.06    8.56   0
   5  -2  -8  129.29    6.30   0
  -5   2   8  113.34    5.97   0
  -5   2   8  130.32    6.25   0
   5  -2  -8  126.62    5.85   0
  -4   2   8  114.45    5.67   0
  -4   2   8  121.58    5.90   0
   4  -2  -8  124.70    5.50   0
   4  -2  -8  130.22    7.71   0
   3  -2  -8   11.38    6.17   0
   3  -2  -8   12.42    4.75   0
  -3   2   8   21.25    4.93   0
  -3   2   8   11.16    4.55   0
  -2   2   8  314.22    8.23   0
  -2   2   8  333.58    8.72   0
   2  -2  -8  288.36    6.44   0
   2  -2  -8  322.87    8.71   0
  -1   2   8  141.87    7.68   0
  -1   2   8  141.89    5.59   0
   1  -2  -8  124.74    6.90   0
   1  -2  -8  138.45    7.68   0
   0  -2  -8  230.37    6.43   0
   0   2   8  253.21    7.97   0
   0   2   8  225.41    6.68   0
  -1  -2  -8   65.10    5.47   0
   1   2   8   70.83    7.42   0
   1   2   8   81.41    6.87   0
  -2  -2  -8   14.49    6.43   0
   2   2   8   14.98    6.83   0
   3   2   8   37.88    5.20   0
  -3  -2  -8   42.20    5.17   0
   4   2   8   20.73    9.07   0
  -4  -2  -8   18.69    8.72   0
  -5   3   8   29.78    6.47   0
  -5   3   8   32.53    9.19   0
   5  -3  -8   28.93    8.67   0
   5  -3  -8   38.21    6.60   0
  -4   3   8   21.56    4.90   0
  -4   3   8   13.11    5.16   0
   4  -3  -8    7.75    7.94   0
   4  -3  -8   14.39    6.57   0
   3  -3  -8   48.02    5.02   0
   3  -3  -8   49.66    7.18   0
  -3   3   8   57.57    5.43   0
  -3   3   8   60.82    5.11   0
  -2   3   8  370.55    9.18   0
  -2   3   8  388.57    7.49   0
   2  -3  -8  372.94    9.03   0
   2  -3  -8  361.47    7.19   0
  -1   3   8   41.12    7.01   0
  -1   3   8   44.50    4.87   0
   1  -3  -8   28.59    7.06   0
   1  -3  -8   48.34    4.70   0
   0  -3  -8    0.50    6.77   0
   0   3   8    0.38    4.52   0
   0   3   8    2.26    4.77   0
  -1  -3  -8   82.36    5.47   0
   1   3   8   93.34    5.56   0
   1   3   8   83.71    5.72   0
  -2  -3  -8   27.64    5.04   0
   2   3   8   23.48    7.06   0
   3   3   8   29.43    9.15   0
  -3  -3  -8   32.80    6.50   0
  -4   4   8   89.31    7.36   0
  -4   4   8  111.89    9.43   0
   4  -4  -8   90.52    6.78   0
   4  -4  -8   92.78    7.16   0
   3  -4  -8    9.75    8.24   0
   3  -4  -8    0.88    6.12   0
  -3   4   8    9.26    8.85   0
  -3   4   8   13.60    6.11   0
  -2   4   8   56.68    7.56   0
  -2   4   8   58.93    5.45   0
   2  -4  -8   56.91    6.34   0
   2  -4  -8   66.75    6.70   0
  -1   4   8  113.68    7.62   0
  -1   4   8  119.26    7.74   0
   1  -4  -8   88.34    5.97   0
   1  -4  -8  120.25    6.58   0
   0  -4  -8    6.04    8.53   0
   0  -4  -8   -1.60    5.76   0
   0   4   8   -1.44    8.05   0
   0   4   8    3.69    4.71   0
  -1  -4  -8   28.03    8.77   0
   1   4   8   27.45    6.51   0
   1   4   8   19.80    8.71   0
  -2  -4  -8  337.40    9.22   0
   2   4   8  407.19   11.41   0
  -2   5   8   -3.25    6.33   0
  -2   5   8    0.03    8.84   0
   2  -5  -8    1.88    6.01   0
   2  -5  -8    8.25    8.62   0
  -1   5   8   42.93    8.97   0
  -1   5   8   33.05    9.34   0
   1  -5  -8   21.95    6.37   0
   1  -5  -8   25.35    9.08   0
   0  -5  -8  243.46    8.15   0
   0  -5  -8  248.65   10.25   0
   0   5   8  246.49   10.61   0
   0   5   8  237.02    8.54   0
  -2 -11   9   27.17    9.01   0
   2  11  -9   23.04    9.35   0
  -1 -11   9    3.51    9.99   0
   1  11  -9    6.21   10.89   0
   3 -11   9   31.90   16.73   0
   3 -11   9   34.74   16.49   0
  -4 -10   9   60.77   10.02   0
   4  10  -9   79.01    9.87   0
   3  10  -9   41.22    9.20   0
  -3 -10   9   34.26    8.93   0
  -2 -10   9   15.08    6.90   0
   2  10  -9   21.27    7.36   0
  -1 -10   9    7.11    7.79   0
   1  10  -9    7.33    8.47   0
   3 -10   9   24.68   11.82   0
   3 -10   9   19.08   10.24   0
  -4  10  -9   18.21   10.81   0
   4 -10   9   18.61   10.61   0
   4 -10   9   19.76   10.69   0
   5   9  -9   33.68    6.95   0
  -5  -9   9   44.22    6.68   0
  -4  -9   9   11.06    8.78   0
   4   9  -9   16.01    9.13   0
   3   9  -9   10.97    7.21   0
  -3  -9   9    7.44    6.75   0
  -2  -9   9   37.67    7.13   0
   2   9  -9   37.23    7.71   0
  -1  -9   9   78.57    9.14   0
   1   9  -9   83.39    9.69   0
  -3   9  -9   93.29    9.96   0
   3  -9   9  117.81    9.95   0
   3  -9   9  105.98    9.77   0
  -4   9  -9  153.09   10.49   0
   4  -9   9  169.14   10.28   0
   4  -9   9  188.14   10.74   0
   5   8  -9   14.57    6.61   0
  -5  -8   9   16.27    8.67   0
  -4  -8   9    2.59    6.70   0
   4   8  -9    1.75    5.15   0
   3   8  -9   42.13    7.30   0
  -3  -8   9   24.64    6.98   0
   2   8  -9  653.68   12.99   0
  -2  -8   9  649.86   12.92   0
  -1  -8   9  195.29   10.70   0
   1   8  -9  200.23   11.33   0
   2  -8   9  404.99   21.16   0
   2  -8   9  461.54   22.22   0
  -3   8  -9   28.86    8.19   0
   3  -8   9   33.26    8.12   0
   3  -8   9   34.55    6.98   0
  -4   8  -9    1.54    6.60   0
   4  -8   9    1.47    6.64   0
   4  -8   9    2.27    6.59   0
  -5   8  -9   71.16    9.88   0
   5  -8   9   83.55    9.67   0
   5  -8   9   94.56   10.02   0
   6   7  -9   -4.41    6.48   0
  -6  -7   9   -9.16    9.01   0
   5   7  -9    9.49    7.26   0
  -5  -7   9    4.87    4.92   0
  -4  -7   9  179.93    6.63   0
   4   7  -9  183.25    6.81   0
   3   7  -9  166.85    8.40   0
  -3  -7   9  152.48    6.67   0
   2   7  -9  129.72    8.32   0
  -2  -7   9  128.94    7.96   0
  -1  -7   9  401.15   11.83   0
   1   7  -9  397.16   11.90   0
  -2   7  -9   71.37    9.17   0
   2  -7   9   87.47    9.16   0
   2  -7   9   95.86    9.34   0
  -3   7  -9  208.12    9.20   0
   3  -7   9  274.76    9.90   0
   3  -7   9  247.18    9.48   0
  -4   7  -9   24.01    6.88   0
   4  -7   9   25.91    6.81   0
   4  -7   9   26.22    6.95   0
  -5   7  -9   10.18    8.91   0
   5  -7   9   10.79    6.13   0
   5  -7   9   17.29    9.00   0
   6   6  -9   52.43    6.77   0
  -6  -6   9   21.87    9.32   0
   5   6  -9  111.82    6.27   0
  -5  -6   9  106.86    7.77   0
  -4  -6   9   39.10    7.10   0
   4   6  -9   48.30    7.50   0
   3   6  -9  345.49    9.73   0
  -3  -6   9  585.85   15.52   0
  -2  -6   9  653.09   12.23   0
   2   6  -9  628.74   11.81   0
  -1  -6   9   42.93    7.24   0
   1   6  -9   36.45    7.41   0
   0  -6   9   20.53    6.83   0
   0  -6   9   19.72    8.03   0
  -1   6  -9  358.67   14.51   0
   1  -6   9  401.94   14.57   0
   1  -6   9  446.66   15.88   0
  -2   6  -9  209.56    9.65   0
   2  -6   9  294.43   10.39   0
   2  -6   9  250.93   10.56   0
  -3   6  -9  107.06    7.88   0
   3  -6   9  147.67    8.39   0
   3  -6   9  122.97    7.76   0
  -4   6  -9    3.07    6.62   0
   4  -6   9    7.84    6.85   0
   4  -6   9   -2.36    6.37   0
  -5   6  -9    1.40    9.01   0
   5  -6   9    6.62    5.98   0
   5  -6   9    0.28    6.49   0
   6   5  -9    4.81    9.30   0
  -6  -5   9    5.13    6.42   0
   5   5  -9  452.59    8.93   0
  -5  -5   9  458.91    9.26   0
  -4  -5   9  664.35    9.99   0
   4   5  -9  672.73   11.31   0
   3   5  -9   -0.91    6.88   0
  -3  -5   9    0.82    4.74   0
  -2  -5   9   42.02    5.82   0
   2   5  -9   43.02    6.00   0
  -1  -5   9  618.57   11.79   0
  -1  -5   9  579.68   11.99   0
   1   5  -9  543.62   15.92   0
   1   5  -9  529.22   16.86   0
   0   5  -9  267.63   11.14   0
   0   5  -9  246.12   11.38   0
   0  -5   9  271.03   10.76   0
   0  -5   9  296.28    9.89   0
  -1   5  -9  299.04   11.29   0
   1  -5   9  339.63   13.21   0
   1  -5   9  330.90   12.72   0
  -2   5  -9   22.64    7.01   0
   2  -5   9   29.51   11.49   0
   2  -5   9   26.69   10.66   0
  -3   5  -9    6.08    7.03   0
   3  -5   9    7.21    9.23   0
   3  -5   9    6.20    8.83   0
   4  -5   9   91.02   10.09   0
   4  -5   9   88.77    9.53   0
  -4   5  -9   77.58    7.88   0
   5  -5   9    4.51   10.41   0
  -5   5  -9    4.79   10.45   0
   6   4  -9  302.00   10.16   0
  -6  -4   9  289.38    9.05   0
   5   4  -9   21.26    7.34   0
  -5  -4   9   31.01    5.09   0
   4   4  -9  104.88    7.85   0
  -4  -4   9  104.76    5.74   0
   3   4  -9  107.31    7.83   0
  -3  -4   9  103.65    7.31   0
  -2  -4   9  195.79    7.26   0
   2   4  -9  190.26    6.36   0
  -1  -4   9 1191.87   14.71   0
  -1  -4   9 1142.53   14.73   0
   1   4  -9 1141.78   16.52   0
   1   4  -9 1094.25   16.08   0
   0   4  -9   77.74    7.19   0
   0   4  -9   74.21    6.55   0
   0  -4   9   82.71    7.36   0
   0  -4   9   82.55    6.76   0
  -1   4  -9   52.93    5.93   0
   1  -4   9   66.73    6.37   0
   1  -4   9   60.67    7.08   0
  -2   4  -9  162.45    8.44   0
   2  -4   9  178.45   10.08   0
   2  -4   9  173.60    8.89   0
   3  -4   9    7.98    6.77   0
   3  -4   9   10.30    7.75   0
  -3   4  -9    4.06    7.31   0
   4  -4   9    1.08    8.92   0
  -4   4  -9    7.08    6.55   0
   5  -4   9  101.67   12.24   0
  -5   4  -9  113.93    9.72   0
   6   3  -9   28.58    8.44   0
  -6  -3   9   21.74    6.60   0
   5   3  -9   28.90    7.09   0
  -5  -3   9   26.12    6.75   0
   4   3  -9  250.78    6.95   0
  -4  -3   9  262.16    6.76   0
   3   3  -9  953.93   12.48   0
  -3  -3   9  971.21   12.22   0
  -2  -3   9   36.26    5.36   0
  -2  -3   9   34.32    5.86   0
   2   3  -9   37.15    5.95   0
  -1  -3   9   21.14    5.95   0
  -1  -3   9   26.64    5.38   0
   1   3  -9   27.94    5.68   0
   1   3  -9   22.87    5.18   0
   0   3  -9  307.76    8.97   0
   0  -3   9  363.03    8.96   0
   0  -3   9  332.34    7.93   0
  -1   3  -9   60.28    6.21   0
   1  -3   9   62.46    6.87   0
   1  -3   9   63.23    6.28   0
  -2   3  -9   -3.42    6.81   0
   2  -3   9   -2.91    6.71   0
   2  -3   9    2.25    6.25   0
   3  -3   9  379.95   10.42   0
   3  -3   9  373.52   10.47   0
  -3   3  -9  353.46    8.17   0
   4  -3   9   57.10    9.39   0
  -4   3  -9   58.47    8.51   0
   5  -3   9   24.72   10.01   0
  -5   3  -9   24.28    8.66   0
   6   2  -9   38.71    9.48   0
  -6  -2   9   40.57    9.16   0
   5   2  -9  288.16    7.28   0
  -5  -2   9  328.65    8.84   0
   4   2  -9  138.42    7.71   0
  -4  -2   9  120.95    7.44   0
   3   2  -9  223.38    6.87   0
  -3  -2   9  248.47    7.93   0
  -2  -2   9  145.08    5.48   0
  -2  -2   9  150.03    6.51   0
   2   2  -9  141.14    6.96   0
   2   2  -9  145.48    6.96   0
  -1  -2   9   93.73    5.08   0
  -1  -2   9   92.49    6.10   0
   1   2  -9   97.11    6.46   0
   1   2  -9   94.13    4.78   0
   0   2  -9   48.14    5.89   0
   0  -2   9   38.58    4.56   0
   0  -2   9   45.51    5.54   0
  -1   2  -9  278.82    7.37   0
   1  -2   9  281.12    8.34   0
   1  -2   9  285.31    8.09   0
  -2   2  -9   29.61    5.06   0
   2  -2   9   39.17    6.99   0
   2  -2   9   34.74    6.61   0
   3  -2   9   94.20    7.74   0
  -3   2  -9   94.08    7.44   0
   4  -2   9  102.16    8.17   0
  -4   2  -9   87.47    7.79   0
   5  -2   9   16.43    9.56   0
  -5   2  -9   17.88    8.82   0
   6   1  -9   29.07    9.36   0
  -6  -1   9   24.65    9.15   0
   5   1  -9  109.80    8.03   0
  -5  -1   9  122.76    5.94   0
   4   1  -9  300.34    7.31   0
  -4  -1   9  281.31    8.41   0
  -3  -1   9    2.31    6.30   0
  -3  -1   9    6.53    6.92   0
   3   1  -9   -1.46    4.42   0
   3   1  -9    3.70    6.79   0
  -2  -1   9    1.61    4.86   0
  -2  -1   9    1.63    6.24   0
   2   1  -9    5.73    6.00   0
   2   1  -9    0.32    6.81   0
  -1  -1   9   88.21    7.06   0
  -1  -1   9   90.14    6.60   0
   1   1  -9   88.64    7.52   0
   1   1  -9   89.56    6.87   0
   0   1  -9  163.34    8.02   0
   0  -1   9  161.66    8.06   0
   0  -1   9  157.34    6.13   0
  -1   1  -9  184.13    8.15   0
   1  -1   9  192.55    8.01   0
   1  -1   9  204.45    6.69   0
  -2   1  -9   63.96    7.38   0
   2  -1   9   77.18    7.30   0
   2  -1   9   77.69    6.89   0
   3  -1   9   51.48    5.36   0
  -3   1  -9   35.99    4.99   0
   4  -1   9   11.03    7.34   0
  -4   1  -9   20.80    4.99   0
   5  -1   9   23.30    9.49   0
  -5   1  -9   24.68    9.04   0
   6   0  -9  231.25    8.27   0
  -6   0   9  242.16    8.13   0
   5   0  -9   -3.81    7.00   0
  -5   0   9   -0.34    6.67   0
  -4   0   9    0.18    6.92   0
  -4   0   9    2.25    4.52   0
   4   0  -9   -6.14    6.84   0
   4   0  -9    1.03    4.33   0
  -3   0   9  120.32    7.61   0
   3   0  -9  107.82    5.38   0
  -3   0   9  119.94    5.46   0
   3   0  -9  118.22    7.69   0
  -2   0   9   56.63    7.14   0
  -2   0   9   52.84    6.63   0
   2   0  -9   38.41    6.47   0
   2   0  -9   51.50    5.24   0
  -1   0   9   54.04    6.67   0
  -1   0   9   48.59    7.14   0
   1   0  -9   58.99    6.39   0
   1   0  -9   49.55    7.11   0
   0   0  -9  228.15    6.79   0
   0   0   9  256.69    6.64   0
   0   0   9  244.18    8.51   0
  -1   0  -9  126.00    7.55   0
   1   0   9  116.43    7.78   0
   1   0   9  132.67    7.23   0
  -2   0  -9    3.90    4.80   0
   2   0   9    4.77    6.91   0
   2   0   9    4.46    6.36   0
   3   0   9   44.40    7.27   0
  -3   0  -9   43.49    7.02   0
   4   0   9   52.25    9.21   0
  -4   0  -9   46.41    8.79   0
  -5   1   9   22.29    8.47   0
  -5   1   9   15.50    6.36   0
   5  -1  -9   20.17    8.21   0
   5  -1  -9   16.16    6.29   0
  -4   1   9    1.08    6.76   0
  -4   1   9   -1.53    4.65   0
   4  -1  -9    1.47    6.74   0
   4  -1  -9    3.38    6.33   0
   3  -1  -9   78.81    5.22   0
   3  -1  -9   84.25    7.37   0
  -3   1   9   82.13    5.42   0
  -3   1   9   83.55    7.47   0
  -2   1   9  376.81    9.04   0
  -2   1   9  352.58    8.68   0
   2  -1  -9  324.06    7.08   0
   2  -1  -9  322.64    7.30   0
  -1   1   9   24.37    5.01   0
  -1   1   9   26.97    6.44   0
   1  -1  -9   17.30    6.38   0
   1  -1  -9   15.86    4.99   0
   0  -1  -9   11.22    6.80   0
   0   1   9    4.90    4.55   0
   0   1   9    1.93    6.79   0
  -1  -1  -9  179.90    8.09   0
   1   1   9  182.95    8.25   0
   1   1   9  208.00    8.02   0
  -2  -1  -9    7.33    4.77   0
   2   1   9   17.67    6.91   0
   2   1   9   10.38    4.73   0
   3   1   9    2.94    8.83   0
  -3  -1  -9    3.14    8.54   0
  -5   2   9   20.47    6.36   0
  -5   2   9   28.51    6.65   0
   5  -2  -9   24.15    8.44   0
   5  -2  -9   33.27    9.17   0
  -4   2   9  123.09    9.38   0
  -4   2   9   85.50    9.16   0
   4  -2  -9   93.04    8.80   0
   4  -2  -9   88.25    7.03   0
  -3   2   9   31.12    7.20   0
   3  -2  -9   32.54    4.95   0
   3  -2  -9   30.46    7.10   0
  -3   2   9   32.81    6.79   0
  -2   2   9   95.25    7.76   0
  -2   2   9   96.81    7.12   0
   2  -2  -9   79.65    7.60   0
   2  -2  -9   92.44    7.06   0
  -1   2   9  123.83    5.82   0
  -1   2   9   98.39    5.74   0
   1  -2  -9  114.04    5.38   0
   1  -2  -9  104.90    7.54   0
   0  -2  -9   15.04    6.68   0
   0   2   9   10.67    6.44   0
   0   2   9    5.45    4.82   0
  -1  -2  -9   70.26    5.36   0
   1   2   9   68.21    5.58   0
   1   2   9   70.19    5.35   0
  -2  -2  -9   79.61    9.20   0
   2   2   9   95.64    9.46   0
   2   2   9   94.77    9.22   0
   3   2   9    0.69    9.13   0
  -3  -2  -9    3.68    8.74   0
  -4   3   9   46.10    9.19   0
  -4   3   9   16.32    9.18   0
   4  -3  -9   23.29    8.78   0
   4  -3  -9   35.37    9.14   0
   3  -3  -9   35.64    8.73   0
   3  -3  -9   58.56    9.21   0
  -3   3   9   63.17    6.78   0
  -3   3   9   55.30    6.54   0
  -2   3   9    3.79    6.29   0
  -2   3   9    7.20    8.49   0
   2  -3  -9    5.54    8.15   0
   2  -3  -9    5.67    8.62   0
  -1   3   9   90.24    6.84   0
  -1   3   9   86.69    6.98   0
   1  -3  -9   97.52    8.77   0
   1  -3  -9   96.07    9.17   0
   0  -3  -9   16.54    8.30   0
   0  -3  -9    7.93    6.10   0
   0   3   9   18.49    6.32   0
   0   3   9   14.99    6.00   0
  -1  -3  -9    0.23    6.32   0
   1   3   9    3.14    9.11   0
   1   3   9   10.40    6.15   0
  -1   4   9   -2.89    8.82   0
  -1   4   9   -0.50    8.72   0
   1  -4  -9   -5.00    6.20   0
   1  -4  -9    1.67    8.39   0
  -2 -11  10  210.46   13.64   0
   2  11 -10  210.75   12.42   0
  -1 -11  10  172.24   19.23   0
   1  11 -10  170.62   19.57   0
   3  10 -10  412.59   13.15   0
  -3 -10  10  414.52   12.66   0
  -2 -10  10  156.63   12.06   0
   2  10 -10  160.31   10.80   0
  -1 -10  10   43.88   11.44   0
   1  10 -10   37.47   11.79   0
  -4  -9  10  171.64   10.23   0
   4   9 -10  132.08    8.43   0
   3   9 -10    1.77    8.33   0
  -3  -9  10    4.57    7.89   0
  -2  -9  10   25.66    6.87   0
   2   9 -10   25.22    8.84   0
  -1  -9  10   19.33    9.34   0
   1   9 -10   23.28    9.96   0
  -3   9 -10   64.31   13.28   0
   3  -9  10   73.60   11.45   0
   3  -9  10   72.64   11.46   0
  -4   9 -10    3.31    8.53   0
   4  -9  10    3.88   10.44   0
   4  -9  10    3.70    8.56   0
   5   8 -10   67.86    9.64   0
  -5  -8  10   51.51    6.91   0
  -4  -8  10    6.42    8.70   0
   4   8 -10   12.16    9.13   0
   3   8 -10   21.47    7.21   0
  -3  -8  10   16.73    7.07   0
   2   8 -10    5.23    6.92   0
  -2  -8  10    3.98    8.07   0
  -1  -8  10   73.92    9.13   0
   1   8 -10   82.76    9.67   0
  -3   8 -10    4.48    8.13   0
   3  -8  10    4.01    6.29   0
   3  -8  10    7.91    7.77   0
  -4   8 -10   28.65    8.83   0
   4  -8  10   33.86    8.76   0
   4  -8  10   29.02    8.80   0
   5   7 -10    7.78    9.07   0
  -5  -7  10    5.98    8.78   0
  -4  -7  10   24.99    7.13   0
   4   7 -10   26.61    7.43   0
   3   7 -10   -0.17    6.90   0
  -3  -7  10    0.33    6.63   0
   2   7 -10  844.77   14.35   0
  -2  -7  10  809.69   14.23   0
  -1  -7  10  596.76   13.58   0
  -1  -7  10  583.10   14.98   0
  -2   7 -10   33.60    8.53   0
   2  -7  10   53.88    8.58   0
   2  -7  10   44.24    8.36   0
  -3   7 -10  102.96    8.08   0
   3  -7  10  134.18    8.53   0
   3  -7  10  117.84    9.49   0
  -4   7 -10  101.40    9.86   0
   4  -7  10  140.99   10.03   0
   4  -7  10  170.36   10.27   0
   5   6 -10    5.18    9.10   0
  -5  -6  10   -4.55    6.29   0
  -4  -6  10  340.06    9.99   0
   4   6 -10  322.26    9.48   0
   3   6 -10  241.33    7.48   0
  -3  -6  10  275.70    9.50   0
  -2  -6  10  161.27    8.92   0
   2   6 -10  146.92    8.36   0
  -1  -6  10  119.67    8.14   0
  -1  -6  10  125.75    9.97   0
   0  -6  10    5.34    8.68   0
   0  -6  10    4.82    8.86   0
  -1   6 -10   68.72   10.66   0
   1  -6  10   93.02   10.62   0
   1  -6  10   79.60    9.06   0
  -2   6 -10  325.28   12.43   0
   2  -6  10  386.28   11.19   0
   2  -6  10  474.72   13.57   0
  -3   6 -10  215.90    9.59   0
   3  -6  10  267.99   10.66   0
   3  -6  10  318.66   10.43   0
  -4   6 -10  121.86    9.90   0
   4  -6  10  145.27    9.72   0
   4  -6  10  147.37   10.47   0
  -5   6 -10   -0.62    9.23   0
   5  -6  10    8.29    6.23   0
   5  -6  10    5.78    9.29   0
   6   5 -10   48.79    7.31   0
  -6  -5  10   54.71    7.31   0
   5   5 -10  106.32    6.39   0
  -5  -5  10  131.18    6.74   0
  -4  -5  10  229.14    8.99   0
   4   5 -10  215.87    8.74   0
   3   5 -10   73.78    7.32   0
  -3  -5  10   53.94    7.28   0
  -2  -5  10   -0.45    6.56   0
   2   5 -10   -0.11    6.87   0
  -1  -5  10  185.65    8.62   0
  -1  -5  10  194.86    8.81   0
   1   5 -10  164.60    9.37   0
   1   5 -10  168.67   10.50   0
   0   5 -10  198.32    9.27   0
   0   5 -10  181.24    9.49   0
   0  -5  10  211.47    9.28   0
   0  -5  10  205.89    9.42   0
  -1   5 -10  254.54   10.02   0
   1  -5  10  269.35   11.95   0
   1  -5  10  284.94   11.89   0
  -2   5 -10  618.58   13.48   0
   2  -5  10  677.84   18.65   0
   2  -5  10  668.34   18.76   0
  -3   5 -10   94.19    8.12   0
   3  -5  10  114.91   11.21   0
   3  -5  10  115.04   10.37   0
   4  -5  10   18.57   10.77   0
   4  -5  10   19.82   10.83   0
  -4   5 -10   13.71    9.42   0
   5  -5  10    1.35   10.89   0
   5  -5  10    2.14   10.48   0
  -5   5 -10   -3.62    9.39   0
   6   4 -10   27.59    7.12   0
  -6  -4  10   51.90    7.13   0
   5   4 -10   80.04    5.94   0
  -5  -4  10   70.95    7.94   0
   4   4 -10   47.42    7.23   0
  -4  -4  10   36.69    5.22   0
   3   4 -10   59.25    5.46   0
  -3  -4  10   54.64    5.11   0
  -2  -4  10   16.75    7.02   0
  -2  -4  10   19.87    4.83   0
   2   4 -10   13.41    6.45   0
   2   4 -10   10.86    6.98   0
  -1  -4  10  470.50   10.56   0
  -1  -4  10  465.07   10.54   0
   1   4 -10  413.42   11.97   0
   1   4 -10  394.45   10.79   0
   0   4 -10 1160.85   16.41   0
   0   4 -10 1091.15   16.47   0
   0  -4  10 1206.55   15.85   0
   0  -4  10 1180.17   16.69   0
  -1   4 -10  126.78    8.15   0
   1  -4  10  155.67    8.63   0
   1  -4  10  163.75    8.55   0
  -2   4 -10    3.15    6.89   0
   2  -4  10    2.70    6.30   0
   2  -4  10    3.76    7.95   0
   3  -4  10    9.16    6.73   0
   3  -4  10    4.27    7.85   0
  -3   4 -10    1.37    5.28   0
   4  -4  10   19.34    9.59   0
   4  -4  10   20.96    8.46   0
  -4   4 -10   12.16    6.68   0
   6   3 -10   21.67    9.28   0
  -6  -3  10   15.41    9.38   0
   5   3 -10   45.64    5.48   0
  -5  -3  10   38.57    5.38   0
   4   3 -10   24.59    7.20   0
  -4  -3  10   20.81    6.74   0
   3   3 -10  199.50    6.78   0
  -3  -3  10  196.64    8.12   0
  -2  -3  10  743.25   11.49   0
  -2  -3  10  726.62   11.59   0
   2   3 -10  725.11   12.35   0
   2   3 -10  654.22   11.67   0
  -1  -3  10  466.93   10.26   0
  -1  -3  10  395.80   11.13   0
   1   3 -10  397.09   10.08   0
   1   3 -10  396.24   10.03   0
   0   3 -10  116.52    7.83   0
   0   3 -10  111.15    7.17   0
   0  -3  10  111.90    7.81   0
   0  -3  10  118.70    7.49   0
  -1   3 -10   10.34    6.70   0
   1  -3  10    3.69    6.57   0
   1  -3  10   -2.03    6.36   0
  -2   3 -10   -2.46    4.95   0
   2  -3  10   -1.76    8.26   0
   2  -3  10    2.67    6.28   0
   3  -3  10   61.44    7.24   0
   3  -3  10   52.64    7.44   0
  -3   3 -10   43.99    7.45   0
   4  -3  10   64.39    9.23   0
   4  -3  10   71.95    9.78   0
  -4   3 -10   48.54    9.26   0
   6   2 -10   -8.71    9.28   0
  -6  -2  10    6.14    6.41   0
   5   2 -10   40.96    6.62   0
  -5  -2  10   50.03    8.12   0
   4   2 -10  505.31    8.94   0
  -4  -2  10  563.87   10.54   0
  -3  -2  10  415.58    8.18   0
  -3  -2  10  427.48    8.18   0
   3   2 -10  425.57    9.51   0
   3   2 -10  454.39   10.14   0
  -2  -2  10   78.26    7.51   0
  -2  -2  10   85.94    5.41   0
   2   2 -10   84.68    5.36   0
   2   2 -10   86.57    5.65   0
  -1  -2  10   29.25    6.60   0
  -1  -2  10   34.39    7.08   0
   1   2 -10   25.32    4.91   0
   1   2 -10   25.27    4.63   0
   0   2 -10   41.51    6.98   0
   0   2 -10   45.51    6.58   0
   0  -2  10   57.77    5.26   0
   0  -2  10   56.66    5.14   0
  -1   2 -10   27.65    5.05   0
   1  -2  10   31.38    7.01   0
   1  -2  10   31.40    4.96   0
  -2   2 -10   25.24    6.92   0
   2  -2  10   30.30    6.92   0
   2  -2  10   20.27    6.74   0
   3  -2  10   40.12    7.16   0
   3  -2  10   47.45    7.36   0
  -3   2 -10   42.14    5.41   0
   4  -2  10   32.13    9.53   0
  -4   2 -10   45.26    9.09   0
   5   1 -10  106.06    7.36   0
  -5  -1  10  106.53    9.45   0
  -4  -1  10  122.20    6.09   0
  -4  -1  10  105.10    7.67   0
   4   1 -10  127.58    7.49   0
   4   1 -10  136.31    6.19   0
  -3  -1  10  178.43    6.44   0
  -3  -1  10  195.88    7.87   0
   3   1 -10  177.90    7.69   0
   3   1 -10  174.64    8.14   0
  -2  -1  10   28.92    6.54   0
  -2  -1  10   29.42    6.94   0
   2   1 -10   22.33    4.71   0
   2   1 -10   32.63    6.84   0
  -1  -1  10   -0.80    4.93   0
  -1  -1  10    9.14    6.27   0
   1   1 -10   13.48    6.55   0
   1   1 -10    0.66    6.13   0
   0   1 -10   80.07    7.30   0
   0  -1  10   86.37    5.45   0
   0  -1  10   98.13    7.44   0
  -1   1 -10   37.88    7.09   0
   1  -1  10   40.24    7.16   0
   1  -1  10   48.32    6.74   0
  -2   1 -10   21.21    6.95   0
   2  -1  10    8.41    5.15   0
   2  -1  10   10.56    4.74   0
   3  -1  10  119.53    9.42   0
   3  -1  10  102.79    9.80   0
  -3   1 -10  110.67    9.54   0
   4  -1  10   64.77    9.77   0
  -4   1 -10   65.60    9.51   0
  -5   0  10   50.96    7.01   0
  -5   0  10   52.66    9.31   0
   5   0 -10   60.18    8.97   0
   5   0 -10   63.24    9.45   0
  -4   0  10   29.32    6.31   0
  -4   0  10   30.64    8.17   0
   4   0 -10   24.89    8.45   0
   4   0 -10   32.65    8.76   0
   3   0 -10   65.85    5.18   0
   3   0 -10   70.47    7.42   0
  -3   0  10   56.36    7.31   0
  -3   0  10   59.61    7.19   0
  -2   0  10   66.62    7.34   0
  -2   0  10   67.23    6.97   0
   2   0 -10   59.47    5.33   0
   2   0 -10   56.45    6.76   0
  -1   0  10    3.01    6.77   0
  -1   0  10    5.41    6.46   0
   1   0 -10    1.13    6.24   0
   1   0 -10    5.13    4.72   0
   0   0 -10   25.00    7.00   0
   0   0 -10   20.61    4.73   0
   0   0  10   20.67    7.03   0
   0   0  10   20.63    6.72   0
  -1   0 -10  278.81    8.94   0
   1   0  10  304.81    9.07   0
   1   0  10  289.28    9.06   0
  -2   0 -10   79.43    6.82   0
   2   0  10   68.01    8.43   0
   2   0  10   60.50    8.19   0
   3   0  10    3.59    6.40   0
   3   0  10   -1.16    6.34   0
  -3   0 -10    6.50    6.15   0
  -4   1  10   17.75    9.07   0
  -4   1  10   30.90    6.35   0
   4  -1 -10   26.08    8.40   0
   4  -1 -10   10.60    9.02   0
   3  -1 -10   -1.41    8.16   0
   3  -1 -10    3.90    8.59   0
  -3   1  10    3.26    6.07   0
  -3   1  10    7.29    8.36   0
  -2   1  10   33.28    7.22   0
  -2   1  10   23.26    4.98   0
   2  -1 -10   22.03    7.58   0
   2  -1 -10   25.47    7.08   0
  -1   1  10  129.51    6.29   0
  -1   1  10  133.24    7.75   0
   1  -1 -10  100.52    7.41   0
   1  -1 -10  122.09    7.89   0
   0  -1 -10   60.25    6.69   0
   0  -1 -10   70.15    7.78   0
   0   1  10   62.86    5.55   0
   0   1  10   59.99    5.60   0
  -1  -1 -10   82.05    9.19   0
   1   1  10   85.61    9.23   0
   1   1  10   85.81    9.06   0
  -2  -1 -10    5.53    6.43   0
   2   1  10    5.73    6.48   0
   2   1  10    8.28    6.22   0
   3  -2 -10   75.26    9.05   0
   3  -2 -10   79.46    9.55   0
  -3   2  10   98.36    9.56   0
  -3   2  10   63.79    9.39   0
  -2   2  10  106.56    9.69   0
  -2   2  10   97.31    9.66   0
   2  -2 -10  116.97    6.86   0
   2  -2 -10  108.42    7.21   0
  -1   2  10   84.96    6.98   0
  -1   2  10   80.65    9.41   0
   1  -2 -10   92.41    8.70   0
   1  -2 -10   67.14    9.32   0
   0  -2 -10    0.29    8.24   0
   0  -2 -10    4.15    6.15   0
   0   2  10    6.14    6.19   0
   0   2  10   -1.34    6.17   0
  -1  -2 -10   -7.10    6.30   0
   1   2  10   -6.16    8.94   0
   1   2  10   -1.10    8.92   0
  -2 -10  11   35.34    9.22   0
   2  10 -11   33.20   11.54   0
   3   9 -11  385.77   13.59   0
  -3  -9  11  446.94   13.37   0
  -2  -9  11  301.10   12.27   0
   2   9 -11  297.87   12.64   0
  -1  -9  11   12.00   14.29   0
  -3   9 -11   45.00   17.54   0
   3  -9  11   50.83   16.37   0
   3  -9  11   53.15   16.32   0
  -4  -8  11  168.12   10.24   0
   4   8 -11  160.68   10.49   0
   3   8 -11  115.63   10.16   0
  -3  -8  11  105.18    9.99   0
   2   8 -11   40.91    9.08   0
  -2  -8  11   35.92    7.49   0
  -1  -8  11   49.97    9.15   0
  -1  -8  11   46.51    9.95   0
  -3   8 -11   35.13   11.01   0
   3  -8  11   41.42   10.98   0
   3  -8  11   47.52   11.05   0
  -4  -7  11   56.18    6.86   0
   4   7 -11   50.46    9.57   0
   3   7 -11   29.97    7.37   0
  -3  -7  11   36.31    5.36   0
   2   7 -11    0.34    6.84   0
  -2  -7  11    0.24    6.70   0
  -1  -7  11   53.99    8.76   0
  -1  -7  11   65.86    9.07   0
  -2   7 -11   76.28    9.73   0
   2  -7  11  109.94   10.01   0
   2  -7  11   95.91   10.61   0
  -3   7 -11   43.33    9.27   0
   3  -7  11   60.19    9.03   0
   3  -7  11   66.56    9.41   0
   5   6 -11    7.42    9.26   0
  -5  -6  11    0.11    9.48   0
  -4  -6  11   -4.60    9.42   0
   4   6 -11    9.81    6.23   0
   3   6 -11   -1.91    6.86   0
  -3  -6  11    0.28    7.15   0
  -2  -6  11   47.12    7.54   0
  -2  -6  11   57.95    7.35   0
  -1  -6  11  176.64    8.74   0
  -1  -6  11  163.99    9.10   0
   0   6 -11  100.94   12.69   0
   0   6 -11   95.35   12.60   0
   0  -6  11  111.25   10.10   0
   0  -6  11  116.99    9.62   0
  -1   6 -11   40.25    8.55   0
  -1   6 -11   38.19    9.20   0
   1  -6  11   43.72   13.17   0
   1  -6  11   42.60   12.33   0
  -2   6 -11   44.46    9.32   0
   2  -6  11   76.38    9.62   0
   2  -6  11   69.54    7.66   0
  -3   6 -11  150.22   10.48   0
   3  -6  11  164.39   10.30   0
   3  -6  11  201.16   10.89   0
  -4   6 -11   13.55    9.18   0
   4  -6  11   21.18    9.29   0
   4  -6  11    8.88    8.90   0
   5   5 -11    9.08    6.44   0
  -5  -5  11   -0.52    9.54   0
  -4  -5  11   22.05    5.22   0
   4   5 -11   23.26    8.14   0
   3   5 -11   10.42    7.02   0
  -3  -5  11   13.41    6.96   0
  -2  -5  11  124.09    8.02   0
  -2  -5  11  121.96    8.17   0
   2   5 -11  127.29    8.58   0
   2   5 -11  114.44    9.98   0
  -1  -5  11  157.80    8.45   0
  -1  -5  11  150.62    8.32   0
   1   5 -11  134.98    8.56   0
   1   5 -11  139.33    9.95   0
   0   5 -11   82.16    8.94   0
   0   5 -11   76.82    9.07   0
   0  -5  11   86.14    7.79   0
   0  -5  11   85.41    7.66   0
  -1   5 -11   96.28    7.95   0
   1  -5  11  110.52    9.62   0
   1  -5  11  112.71    8.25   0
  -2   5 -11   14.63    7.49   0
   2  -5  11   16.30    9.62   0
   2  -5  11   23.04    8.23   0
  -3   5 -11   99.13    7.93   0
   3  -5  11  122.42   13.43   0
   3  -5  11  112.67   13.82   0
   4  -5  11  192.50   14.95   0
   4  -5  11  189.97   14.27   0
  -4   5 -11  128.46    8.86   0
   5   4 -11    4.64    9.09   0
  -5  -4  11   -2.62    6.56   0
   4   4 -11  103.46    9.18   0
  -4  -4  11  106.88    6.51   0
   3   4 -11   44.76    7.40   0
  -3  -4  11   43.21    7.26   0
  -3  -4  11   51.43    7.47   0
  -2  -4  11   88.79    5.77   0
  -2  -4  11   86.87    7.51   0
   2   4 -11   80.10    9.11   0
   2   4 -11   68.17    8.60   0
  -1  -4  11  230.25    8.83   0
  -1  -4  11  249.81    8.95   0
   1   4 -11  215.81    9.25   0
   1   4 -11  210.77    8.77   0
   0   4 -11    5.66    6.25   0
   0   4 -11    8.21    6.45   0
   0  -4  11   13.77    6.70   0
   0  -4  11    9.63    6.52   0
  -1   4 -11   66.56    5.82   0
   1  -4  11   81.02    7.77   0
   1  -4  11   81.06    7.61   0
  -2   4 -11  280.99   10.12   0
   2  -4  11  314.36   10.91   0
   2  -4  11  314.14   10.78   0
   3  -4  11  126.70   10.21   0
   3  -4  11  128.58   10.13   0
  -3   4 -11  116.70   10.49   0
   5   3 -11   -2.21    6.44   0
  -5  -3  11    7.82    6.45   0
   4   3 -11  211.59    8.07   0
  -4  -3  11  267.42   10.49   0
  -3  -3  11  185.62    8.42   0
  -3  -3  11  169.18    6.58   0
   3   3 -11  154.78    8.57   0
   3   3 -11  141.51    6.64   0
  -2  -3  11   16.26    6.76   0
  -2  -3  11   21.52    7.08   0
   2   3 -11   19.92    6.88   0
   2   3 -11   18.19    6.53   0
  -1  -3  11  110.30    6.07   0
  -1  -3  11  114.78    6.10   0
   1   3 -11   96.42    7.84   0
   1   3 -11   98.58    7.40   0
   0   3 -11  439.62   10.24   0
   0   3 -11  414.88   10.37   0
   0  -3  11  448.58   10.72   0
   0  -3  11  424.91    9.34   0
  -1   3 -11  141.69    8.34   0
   1  -3  11  186.93    8.63   0
   1  -3  11  162.04    8.48   0
  -2   3 -11  140.18    9.94   0
   2  -3  11  154.86    8.61   0
   2  -3  11  152.56    8.78   0
   3  -3  11   11.58    8.66   0
   3  -3  11   11.49    8.70   0
  -3   3 -11   -3.31    9.16   0
   5   2 -11   35.13    9.56   0
  -5  -2  11   50.70    6.95   0
  -4  -2  11    6.47    8.90   0
  -4  -2  11    3.93    6.04   0
   4   2 -11    2.66    5.97   0
   4   2 -11   -3.17    8.79   0
  -3  -2  11   97.31    5.94   0
  -3  -2  11  100.07    7.95   0
   3   2 -11   84.48    8.44   0
   3   2 -11  104.64    7.86   0
  -2  -2  11  113.71    7.61   0
  -2  -2  11   96.83    7.72   0
   2   2 -11  100.16    7.37   0
   2   2 -11  102.66    7.87   0
  -1  -2  11  188.90    6.94   0
  -1  -2  11  191.02    6.84   0
   1   2 -11  172.39    8.62   0
   1   2 -11  198.18    8.12   0
   0   2 -11  478.65    9.63   0
   0   2 -11  478.15    9.07   0
   0  -2  11  537.67    9.72   0
   0  -2  11  528.85    9.72   0
  -1   2 -11   12.80    7.04   0
   1  -2  11   14.95    7.15   0
   1  -2  11   13.35    4.86   0
  -2   2 -11    9.45    8.83   0
   2  -2  11   12.98    8.83   0
   2  -2  11   13.50    8.71   0
   3  -2  11   25.12    6.45   0
   3  -2  11   20.76    9.39   0
  -3   2 -11   18.61    9.24   0
  -4  -1  11   44.62    9.18   0
  -4  -1  11   26.78    8.98   0
   4   1 -11   21.41    8.72   0
   4   1 -11   35.28    6.54   0
  -3  -1  11  268.18   10.70   0
  -3  -1  11  268.04    8.34   0
   3   1 -11  247.34   10.12   0
   3   1 -11  263.90    8.63   0
  -2  -1  11  378.85   10.09   0
  -2  -1  11  382.67    9.84   0
   2   1 -11  429.73   10.73   0
   2   1 -11  398.04   10.33   0
  -1  -1  11    9.38    7.05   0
  -1  -1  11    8.07    6.73   0
   1   1 -11    9.97    5.09   0
   1   1 -11   16.70    4.77   0
   0   1 -11    5.65    6.17   0
   0   1 -11   10.22    8.06   0
   0  -1  11   13.68    6.72   0
   0  -1  11    8.69    7.02   0
  -1   1 -11   30.17    6.60   0
   1  -1  11   41.76    9.04   0
   1  -1  11   38.62    6.37   0
  -2   1 -11   31.67    9.32   0
   2  -1  11   29.84    9.37   0
   2  -1  11   29.41    9.12   0
   3   0 -11   99.28    9.01   0
   3   0 -11  103.85    9.55   0
  -3   0  11  105.52    7.20   0
  -3   0  11  115.77    9.57   0
  -2   0  11   28.05    6.64   0
  -2   0  11   35.61    6.51   0
   2   0 -11   29.50    6.53   0
   2   0 -11   36.62    8.40   0
  -1   0  11    7.40    8.72   0
  -1   0  11    2.82    8.60   0
   1   0 -11    1.29    8.68   0
   1   0 -11    5.41    8.15   0
   0   0 -11   46.82    6.65   0
   0   0 -11   64.40    8.63   0
   0   0  11   52.82    6.89   0
   0   0  11   53.27    6.57   0
  -1   0 -11  125.82   10.09   0
   1   0  11  182.53   10.03   0
   1   0  11  163.49    7.68   0
  -1   1  11   54.34    9.25   0
  -1   1  11   65.55    6.93   0
   1  -1 -11   59.78    9.32   0
   1  -1 -11   56.50    6.54   0
  -2  -9  12  100.15   12.26   0
  -2  -9  12   96.56   12.29   0
   3   8 -12   45.34    9.67   0
  -3  -8  12   48.44    9.64   0
  -2  -8  12  293.70   13.97   0
  -2  -8  12  272.47   14.23   0
  -1  -8  12  161.76   13.40   0
  -1  -8  12  152.94   15.07   0
   3   7 -12  153.85   11.00   0
  -3  -7  12  159.90   11.30   0
  -2  -7  12  125.03    9.89   0
  -2  -7  12  129.08   10.34   0
  -1  -7  12    1.51    8.27   0
  -1  -7  12   -1.00   10.74   0
   0  -7  12   59.05   15.63   0
   0  -7  12   57.63   16.23   0
  -2   7 -12  130.96   13.22   0
   2  -7  12  195.50   13.65   0
   2  -7  12  158.47   13.29   0
  -4  -6  12  161.99   11.76   0
   4   6 -12  164.23   10.86   0
   3   6 -12    8.20    8.77   0
  -3  -6  12    1.69    9.22   0
  -3  -6  12    7.85    8.78   0
  -2  -6  12   37.13    8.92   0
  -2  -6  12   29.16    9.33   0
   2   6 -12   28.38   17.40   0
   2   6 -12   26.31   15.88   0
  -1  -6  12    7.35    7.03   0
  -1  -6  12    5.87    6.64   0
   1   6 -12    1.98   14.87   0
   1   6 -12    3.11   15.85   0
   0   6 -12   98.82   13.49   0
   0   6 -12  101.17   15.13   0
   0  -6  12   92.32   10.81   0
   0  -6  12  102.94   10.53   0
  -1   6 -12   98.65   11.55   0
  -1   6 -12   70.30   12.56   0
   1  -6  12  105.50   14.29   0
   1  -6  12   97.98   13.99   0
  -2   6 -12   17.84    9.45   0
   2  -6  12   26.28   11.41   0
   2  -6  12   26.46    8.73   0
  -4  -5  12    3.51    9.27   0
   4   5 -12   -3.95    9.07   0
  -3  -5  12   21.98    8.86   0
  -3  -5  12   17.35    9.23   0
   3   5 -12    8.03    8.52   0
   3   5 -12   18.94    8.76   0
  -2  -5  12   40.88    9.20   0
  -2  -5  12   43.86    9.00   0
   2   5 -12   37.18    8.74   0
   2   5 -12   38.81   10.78   0
  -1  -5  12  163.53   10.53   0
  -1  -5  12  194.40    9.12   0
   1   5 -12  183.98   10.80   0
   1   5 -12  172.31   10.85   0
   0   5 -12   40.66    8.75   0
   0   5 -12   33.84    9.00   0
   0  -5  12   34.85    9.60   0
   0  -5  12   41.97    7.16   0
  -1   5 -12    9.29    8.93   0
  -1   5 -12   11.89    8.50   0
   1  -5  12   14.21    8.57   0
   1  -5  12   15.98   10.44   0
  -2   5 -12   20.54    9.42   0
   2  -5  12   25.26   10.77   0
   2  -5  12   18.23   10.72   0
   4   4 -12   38.02    9.47   0
  -4  -4  12   48.02    9.68   0
  -4  -4  12   38.94    9.35   0
  -3  -4  12   55.72    9.55   0
  -3  -4  12   65.25    9.58   0
   3   4 -12   64.63    9.21   0
   3   4 -12   55.39    9.22   0
  -2  -4  12    4.65    8.66   0
  -2  -4  12    5.28    8.77   0
   2   4 -12   16.72    8.62   0
   2   4 -12    4.22    8.43   0
  -1  -4  12   96.15    9.49   0
  -1  -4  12  101.09    8.66   0
   1   4 -12   81.71    9.31   0
   1   4 -12   77.06    9.40   0
   0   4 -12   48.41    8.71   0
   0   4 -12   44.66    8.91   0
   0  -4  12   44.37    9.08   0
   0  -4  12   54.84    9.06   0
  -1   4 -12   -7.27    8.97   0
   1  -4  12    3.38    8.47   0
   1  -4  12   -0.03    8.72   0
  -2   4 -12   26.70    9.52   0
   2  -4  12   37.82   11.10   0
   2  -4  12   38.68    9.28   0
  -3  -3  12   76.77    9.73   0
  -3  -3  12   95.38    9.59   0
   3   3 -12   79.51    9.55   0
   3   3 -12   86.54    9.37   0
  -2  -3  12   15.63    6.23   0
  -2  -3  12   15.42    6.26   0
   2   3 -12    2.95    8.73   0
   2   3 -12   10.00    8.47   0
  -1  -3  12   14.54    8.77   0
  -1  -3  12    8.53    6.22   0
   1   3 -12    5.22    6.27   0
   1   3 -12    7.05    8.22   0
   0   3 -12   81.55    6.95   0
   0   3 -12   84.56    9.40   0
   0  -3  12  102.58    9.52   0
   0  -3  12  104.85    9.44   0
  -1   3 -12   41.99    9.43   0
   1  -3  12   54.07    9.40   0
   1  -3  12   56.71    9.30   0
  -3  -2  12   34.65    9.08   0
  -3  -2  12   31.42    9.26   0
   3   2 -12   33.76    9.17   0
   3   2 -12   22.04    8.86   0
  -2  -2  12   12.77    9.01   0
  -2  -2  12   16.53    9.10   0
   2   2 -12   16.80    8.86   0
   2   2 -12   18.92    8.66   0
  -1  -2  12   27.23    9.08   0
  -1  -2  12   16.23    8.81   0
   1   2 -12   19.79    8.87   0
   1   2 -12   20.71    8.56   0
   0   2 -12  128.56    9.39   0
   0   2 -12  114.63    9.92   0
   0  -2  12  120.23    7.54   0
   0  -2  12  114.40    9.91   0
  -1   2 -12   86.51   10.02   0
   1  -2  12   89.17   10.08   0
   1  -2  12  116.09    7.73   0
  -1  -6  13   31.17   11.04   0
  -1  -6  13   34.00    9.51   0
   1   6 -13   23.31   14.04   0
   1   6 -13   28.27   13.15   0
;
_shelx_hkl_checksum     12784
_shelx_res_file
;
TITL Mn(NCS)2(4-acetylpyridine)2(ethanol)2 in P-1 (JW561)
CELL  0.71073    6.9547    9.7733   10.1859   117.449    94.978    93.379
ZERR  1           0.0007    0.0009    0.0009     0.010     0.011     0.011
LATT   1
SFAC  C  H Mn  N  O  S
UNIT    20    26   1   4   4   2
L.S. 10
ACTA
TEMP -73
BOND $H
EQIV $3 x, y+1, z+1
HTAB O21 O11_$3
WGHT    0.056500
EXTI    0.069482
FVAR       1.23046
MN1   3    1.000000    0.500000    0.500000    10.50000    0.02664    0.01896 =
         0.01844    0.00984    0.00503    0.00180
N1    4    0.940165    0.429290    0.665175    11.00000    0.04088    0.02903 =
         0.02355    0.01499    0.00788    0.00047
C1    1    0.897647    0.359871    0.726605    11.00000    0.02797    0.02318 =
         0.02171    0.00989    0.00387    0.00215
S1    6    0.835081    0.259629    0.809126    11.00000    0.06781    0.05347 =
         0.06516    0.04890    0.01570    0.00374
N11   4    0.854170    0.259892    0.306633    11.00000    0.02948    0.02190 =
         0.02198    0.00906    0.00274    0.00145
C11   1    0.803036    0.141434    0.332227    11.00000    0.05251    0.02658 =
         0.02063    0.00993    0.00512   -0.00137
AFIX  43
H11   2    0.808061    0.160900    0.432921    11.00000   -1.20000
AFIX   0
C12   1    0.743148   -0.008031    0.220796    11.00000    0.05388    0.02245 =
         0.02450    0.01106    0.00559   -0.00164
AFIX  43
H12   2    0.709854   -0.088590    0.245066    11.00000   -1.20000
AFIX   0
C13   1    0.732474   -0.038421    0.073163    11.00000    0.02372    0.02409 =
         0.02189    0.00803    0.00509    0.00409
C14   1    0.781283    0.083659    0.044874    11.00000    0.03230    0.03052 =
         0.01938    0.01139    0.00389    0.00121
AFIX  43
H14   2    0.773760    0.067589   -0.054879    11.00000   -1.20000
AFIX   0
C15   1    0.841262    0.229642    0.163005    11.00000    0.03378    0.02671 =
         0.02397    0.01363    0.00260   -0.00148
AFIX  43
H15   2    0.874859    0.312280    0.141669    11.00000   -1.20000
AFIX   0
C16   1    0.674123   -0.198485   -0.054985    11.00000    0.02732    0.02579 =
         0.02543    0.00534    0.00562    0.00602
C17   1    0.636480   -0.331351   -0.024255    11.00000    0.05497    0.02294 =
         0.03736    0.00689    0.00258   -0.00083
AFIX 137
H17A  2    0.607668   -0.427517   -0.118763    11.00000   -1.50000
H17B  2    0.525411   -0.315849    0.032159    11.00000   -1.50000
H17C  2    0.751500   -0.338441    0.034137    11.00000   -1.50000
AFIX   0
O11   5    0.662143   -0.214653   -0.181552    11.00000    0.05274    0.03718 =
         0.02208    0.00433    0.00730    0.00568
C21   1    0.662379    0.827143    0.493492    11.00000    0.06045    0.05222 =
         0.07619    0.04769    0.01784    0.01599
AFIX  33
H21A  2    0.585592    0.859703    0.429615    11.00000   -1.50000
H21B  2    0.631253    0.883120    0.595846    11.00000   -1.50000
H21C  2    0.800971    0.850427    0.492128    11.00000   -1.50000
AFIX   0
C22   1    0.615360    0.655774    0.436614    11.00000    0.03253    0.04592 =
         0.03413    0.02095    0.00030    0.00829
AFIX  23
H22A  2    0.474760    0.632567    0.436259    11.00000   -1.20000
H22B  2    0.644510    0.599868    0.332521    11.00000   -1.20000
AFIX   0
O21   5    0.723485    0.600718    0.525706    11.00000    0.03362    0.03152 =
         0.02377    0.01280    0.00798    0.01151
AFIX   3
H1O1  2    0.685426    0.644598    0.610076    11.00000   -1.50000
AFIX   0
HKLF 4
REM  Mn(NCS)2(4-acetylpyridine)2(ethanol)2 in P-1 (JW561)
REM R1 =  0.0327 for    2163 Fo > 4sig(Fo)  and  0.0414 for all    2583 data
REM    144 parameters refined using      0 restraints
END
WGHT      0.0564      0.0000
REM Instructions for potential hydrogen bonds
HTAB C11 N1
HTAB C14 S1_$1
HTAB C15 N1_$2
HTAB O21 O11_$3
REM Highest difference peak  0.255,  deepest hole -0.350,  1-sigma level  0.056
Q1    1   0.7650  0.0161  0.0622  11.00000  0.05    0.24
Q2    1   0.7411  0.0635  0.2591  11.00000  0.05    0.23
Q3    1   0.9005  0.3772  0.3814  11.00000  0.05    0.21
Q4    1   0.6838 -0.1037  0.0205  11.00000  0.05    0.21
Q5    1   0.9004  0.2122  0.7615  11.00000  0.05    0.20
Q6    1   0.9663  0.4038  0.6032  11.00000  0.05    0.20
Q7    1   0.8412  0.1451 -0.0946  11.00000  0.05    0.20
Q8    1   0.7398  0.8952  0.6273  11.00000  0.05    0.19
Q9    1   0.6437  0.7395  0.4377  11.00000  0.05    0.19
Q10   1   0.7921  0.4915  0.6454  11.00000  0.05    0.19
Q11   1   0.8554  0.1384  0.0969  11.00000  0.05    0.18
Q12   1   0.5048  0.5162  0.2396  11.00000  0.05    0.18
Q13   1   0.6585 -0.2664 -0.0386  11.00000  0.05    0.18
Q14   1   0.8960  0.3474  0.8707  11.00000  0.05    0.17
Q15   1   0.7585  0.1469 -0.0613  11.00000  0.05    0.17
Q16   1   0.8010 -0.0959  0.2570  11.00000  0.05    0.16
Q17   1   0.8224  0.8918  0.6989  11.00000  0.05    0.16
Q18   1   0.7859  0.9245  0.5712  11.00000  0.05    0.16
Q19   1   0.6308 -0.3263  0.0444  11.00000  0.05    0.16
Q20   1   0.5188  0.5788  0.3090  11.00000  0.05    0.16
;
_shelx_res_checksum     91377
_shelxl_version_number        2.014
data_global
_journal_date_recd_electronic     2015-02-24
_journal_date_accepted     2015-03-04
_journal_name_full     'Acta Crystallographica, Section E'
_journal_year     2015
_journal_volume     71
_journal_issue      4
_journal_page_first     m81
_journal_page_last     m82
_journal_paper_category     HM
_journal_paper_doi     10.1107/S2056989015004533
_journal_coeditor_code     WM5131
_publ_contact_author
;
      Julia Werner
      Institut f\"ur Anorganische Chemie
      Christian-Albrechts-Universit\"at Kiel
      Max-Eyth Strasse 2
      D-24118 Kiel
      Germany
;
_publ_contact_author_email     jwerner@ac.uni-kiel.de
_publ_contact_author_fax     '(+)431-880-1520'
_publ_contact_author_phone     '(+)431-880-2410'
_publ_section_title
;\
Crystal structure of
bis(4-acetylpyridine-\k<i>N</i>)bis(ethanol-\k<i>O</i>)bis(thiocyanato-\
\k<i>N</i>)manganese(II)
;
_publ_section_title_footnote     .
loop_
    _publ_author_name
    _publ_author_footnote
    _publ_author_address
    'Werner, Julia' .
;
Institut f\"ur Anorganische Chemie
Christian-Albrechts-Universit\"at Kiel
Max-Eyth-Strasse 2
24118 Kiel
Germany
;
    'Je\&s, Inke' .
;
Institut f\"ur Anorganische Chemie
Christian-Albrechts-Universit\"at Kiel
Max-Eyth-Strasse 2
24118 Kiel
Germany
;
    'N\"ather, Christian' .
;
Institut f\"ur Anorganische Chemie
Christian-Albrechts-Universit\"at Kiel
Max-Eyth-Strasse 2
24118 Kiel
Germany
;
