# Supplementary material for: Crystal structure of bis­(4-acetyl­pyridine-κN)bis­(ethanol-κO)bis­(thio­cyanato-κN)manganese(II)
Source: Acta Crystallogr E Crystallogr Commun. 2015 Mar 11;71(Pt 4):m81–2. doi: 10.1107/S2056989015004533 (PMC4438791; doi:10.1107/S2056989015004533)
Supplement: Supplementary file 2 [file e-71-00m81-Isup2.hkl]

#
# h,k,l, Fc-squared, Fo-squared, sigma(Fo-squared), status flag
#
data_I
_shelx_title ' Mn(NCS)2(4-acetylpyridine)2(ethanol)2 in P-1 (JW561)'
_shelx_refln_list_code          4
_shelx_F_calc_maximum       83.70
_exptl_crystal_F_000       263.00
_reflns_d_resolution_high  0.7830

loop_
 _space_group_symop_operation_xyz
 'x, y, z'
 '-x, -y, -z'

_cell_length_a     6.9547
_cell_length_b     9.7733
_cell_length_c    10.1859
_cell_angle_alpha 117.449
_cell_angle_beta   94.978
_cell_angle_gamma  93.379

_shelx_F_squared_multiplier     1.000

loop_
 _refln_index_h
 _refln_index_k
 _refln_index_l
 _refln_F_squared_calc
 _refln_F_squared_meas
 _refln_F_squared_sigma
 _refln_observed_status
   1   0   0       1144.94       1133.79        15.03 o
   2   0   0       2186.62       2209.89        78.99 o
   3   0   0        220.36        213.73         4.36 o
   4   0   0          1.37          1.73         2.87 o
   5   0   0         84.39         76.41         2.83 o
   6   0   0        237.48        241.34         3.40 o
   7   0   0         56.00         62.53         3.34 o
   8   0   0         32.07         32.07         5.78 o
  -8   1   0         70.73         70.59         9.91 o
  -7   1   0         88.40         96.32         4.83 o
  -6   1   0         18.65         19.65         2.33 o
  -5   1   0          5.10          6.70         2.83 o
  -4   1   0        773.83        787.72        18.51 o
  -3   1   0        857.89        894.90        14.43 o
  -1   1   0       1283.40       1162.87        32.11 o
   0   1   0        315.53        180.05        78.31 o
   1   1   0        605.28        473.57         7.37 o
   2   1   0       1716.25       1698.19        34.66 o
   3   1   0        253.84        234.10         4.36 o
   4   1   0       1017.93       1043.72         7.09 o
   5   1   0        112.42        106.89         4.84 o
   6   1   0         76.48         78.32         4.60 o
   7   1   0         15.05         14.59         2.77 o
   8   1   0          1.49          2.71         2.73 o
  -8   2   0         18.90         17.87         3.38 o
  -7   2   0         50.17         55.33         4.14 o
  -6   2   0        264.76        256.14        13.21 o
  -5   2   0         16.15         22.54         2.37 o
  -4   2   0       3506.79       3928.46        48.78 o
  -3   2   0       2353.29       2336.22        70.89 o
  -2   2   0       1421.39       1365.17        10.85 o
  -1   2   0         57.86         57.23         4.11 o
   0   2   0        862.57        732.14         8.69 o
   1   2   0        703.65        608.92         7.43 o
   2   2   0        310.47        255.52         4.24 o
   3   2   0        251.06        224.81         5.88 o
   4   2   0        792.24        851.70        13.95 o
   5   2   0         64.15         64.41         2.69 o
   6   2   0         23.81         26.70         2.29 o
   7   2   0          3.20          4.20         2.65 o
   8   2   0         61.48         50.89         3.77 o
  -8   3   0        135.60        105.14         5.51 o
  -7   3   0         13.19         12.91         2.80 o
  -6   3   0        738.56        768.25        10.03 o
  -5   3   0        383.71        374.75         4.65 o
  -4   3   0        637.97        676.40         9.42 o
  -3   3   0        742.35        748.20         6.38 o
  -2   3   0          1.08          2.45         1.97 o
  -1   3   0         19.18         17.21         2.05 o
   0   3   0         35.20         26.32         2.85 o
   1   3   0       1614.05       1555.45        62.80 o
   2   3   0       1180.21       1132.07         7.59 o
   3   3   0        113.54        102.68         3.37 o
   4   3   0          9.02         11.73         2.29 o
   5   3   0          5.54          5.92         2.09 o
   6   3   0         47.44         51.68         2.63 o
   7   3   0          9.94         10.26         4.54 o
   8   3   0         56.82         45.73         4.64 o
  -8   4   0         59.40         55.26         3.36 o
  -7   4   0         70.29         68.04         3.11 o
  -6   4   0        445.30        440.88        11.54 o
  -5   4   0        311.64        327.71        14.47 o
  -4   4   0          5.19          4.06         2.62 o
  -3   4   0         23.11         30.22         2.49 o
  -2   4   0        140.74        130.38         3.15 o
  -1   4   0        283.11        255.11         3.36 o
   0   4   0        627.62        601.31         6.16 o
   1   4   0       1424.23       1329.19         7.95 o
   2   4   0          3.55          0.93         2.67 o
   3   4   0         47.55         41.46         2.28 o
   4   4   0         45.46         44.12         2.22 o
   5   4   0         11.90         12.86         5.27 o
   6   4   0        131.52        141.97         3.15 o
   7   4   0        181.78        185.34        20.21 o
  -8   5   0         72.06         75.95         3.95 o
  -7   5   0         60.77         67.23         7.65 o
  -6   5   0        121.33        126.45         3.86 o
  -5   5   0         65.71         72.18         2.98 o
  -4   5   0          1.24          5.89         2.55 o
  -3   5   0         19.53         19.14         1.50 o
  -2   5   0        952.17        959.53        19.45 o
  -1   5   0       1258.42       1237.74        14.22 o
   0   5   0         12.96         12.08         2.81 o
   1   5   0          7.94          8.96         2.72 o
   2   5   0        131.18        131.29         7.28 o
   3   5   0        115.85        103.71         4.96 o
   4   5   0        181.97        193.91         3.58 o
   5   5   0        625.24        716.34        14.95 o
   6   5   0         12.95         14.32         2.87 o
   7   5   0          0.38          3.64         4.74 o
  -7   6   0          7.70          2.48         3.30 o
  -6   6   0          8.64          7.84         3.15 o
  -5   6   0         35.71         35.02         4.48 o
  -4   6   0        176.45        179.36         6.99 o
  -3   6   0        316.80        318.15         4.73 o
  -2   6   0         90.57         86.66         1.80 o
  -1   6   0        274.44        277.16         2.98 o
   0   6   0          3.60          2.60         2.23 o
   1   6   0        430.10        412.77        17.92 o
   2   6   0        395.35        435.52        10.33 o
   3   6   0        799.61        795.14        45.40 o
   4   6   0         24.01         19.99         3.74 o
   5   6   0         31.87         28.17         2.45 o
   6   6   0          2.38          2.53         4.47 o
  -7   7   0          0.45         -0.48         4.12 o
  -6   7   0         36.04         32.97         2.25 o
  -5   7   0        189.73        194.35         7.22 o
  -4   7   0         48.10         51.57         2.10 o
  -3   7   0        170.26        171.24         5.41 o
  -2   7   0         22.89         21.00         1.43 o
  -1   7   0        193.58        190.43         3.95 o
   0   7   0        137.16        136.74         3.04 o
   1   7   0        383.34        396.19        18.81 o
   2   7   0        193.39        191.70         3.49 o
   3   7   0        207.85        214.02        14.07 o
   4   7   0          5.32          3.33         3.19 o
   5   7   0          4.06          2.79         2.71 o
   6   7   0         35.97         31.03         3.93 o
  -6   8   0          1.52          0.24         2.30 o
  -5   8   0        209.89        216.20         5.02 o
  -4   8   0         40.64         45.76         2.12 o
  -3   8   0        151.62        161.21         6.64 o
  -2   8   0         42.27         44.39         3.14 o
  -1   8   0        227.90        227.94         8.71 o
   0   8   0        219.18        229.02         6.10 o
   1   8   0        221.50        228.21        10.47 o
   2   8   0          0.29         -0.80         2.51 o
   3   8   0          2.26          2.74         2.56 o
   4   8   0          9.93          6.41         3.29 o
   5   8   0          0.32          0.54         4.24 o
  -5   9   0         18.75         22.65         2.63 o
  -4   9   0         59.53         57.07         2.08 o
  -3   9   0         24.19         25.37         2.05 o
  -2   9   0         81.38         92.59         2.13 o
  -1   9   0        275.40        290.53         7.11 o
   0   9   0         22.68         22.58         2.62 o
   1   9   0          4.75          5.21         2.50 o
   2   9   0          0.19          2.34         2.20 o
   3   9   0          0.29         -0.20         2.26 o
   4   9   0         76.60         77.57        11.61 o
  -4  10   0         83.15         83.60         4.97 o
  -3  10   0        118.51        119.12         2.98 o
  -2  10   0          9.10         11.09         1.70 o
  -1  10   0         43.11         41.02         2.22 o
   0  10   0          3.29          1.52         2.56 o
   1  10   0         13.11         12.47         2.81 o
   2  10   0         28.27         38.57         4.22 o
  -2  11   0          0.17         -1.23         2.91 o
  -1  11   0         14.24         10.60         2.67 o
   0  11   0         19.46         18.34         3.03 o
  -1 -11   1         49.26         46.02         4.39 o
   0 -11   1         53.54         50.17         6.68 o
   1 -11   1         51.45         52.69         2.55 o
   2 -11   1          0.16          0.40         2.53 o
   3 -11   1          8.68          7.33         2.63 o
  -3 -10   1         42.99         36.23         4.38 o
  -2 -10   1         50.99         46.71         2.94 o
  -1 -10   1        135.92        128.46         3.14 o
   0 -10   1         12.83         14.44         2.66 o
   1 -10   1          1.68          1.30         1.91 o
   2 -10   1         23.74         22.99         2.04 o
   3 -10   1         68.11         66.12         3.77 o
   4 -10   1         98.92         98.07         2.60 o
   5 -10   1          0.45          0.53         2.59 o
  -4  -9   1         83.14         83.87         4.51 o
  -3  -9   1        215.74        205.13        17.95 o
  -2  -9   1          8.75         10.57         2.56 o
  -1  -9   1          2.96          2.34         2.48 o
   0  -9   1         60.97         60.65         2.64 o
   1  -9   1         96.39         98.98         2.56 o
   2  -9   1        127.78        135.93         2.63 o
   3  -9   1          5.46          7.51         2.14 o
   4  -9   1          1.60          0.86         1.96 o
   5  -9   1         80.83         72.49         2.69 o
   6  -9   1         36.40         34.53         3.41 o
  -5  -8   1         82.75         80.15         3.46 o
  -4  -8   1         29.35         32.71         3.42 o
  -3  -8   1         75.04         88.53         3.08 o
  -2  -8   1         20.12         24.62         2.33 o
  -1  -8   1         32.50         26.61         2.67 o
   0  -8   1        347.04        325.48         9.99 o
   1  -8   1         31.43         30.90         1.98 o
   2  -8   1          1.83          3.49         1.56 o
   3  -8   1        163.77        172.61         7.31 o
   4  -8   1        136.56        151.88         6.46 o
   5  -8   1          1.94          1.51         1.79 o
   6  -8   1         14.13         16.94         2.90 o
   7  -8   1         29.54         30.87         3.30 o
  -6  -7   1         59.32         71.51         7.25 o
  -5  -7   1         47.35         54.06         3.53 o
  -4  -7   1          1.86          1.10         3.14 o
  -3  -7   1        158.05        151.41         3.05 o
  -2  -7   1        382.50        365.13        16.11 o
  -1  -7   1         23.50         22.79         2.71 o
   0  -7   1          2.25         -0.06         2.16 o
   1  -7   1        793.85        828.55        11.16 o
   2  -7   1        165.37        165.80         4.40 o
   3  -7   1         23.07         21.65         1.56 o
   4  -7   1         76.84         77.35         2.00 o
   5  -7   1        123.44        126.46         3.57 o
   6  -7   1          3.17          5.03         2.55 o
   7  -7   1          6.92          9.43         3.40 o
  -7  -6   1         21.14         25.99         3.71 o
  -6  -6   1         18.49         23.19         3.16 o
  -5  -6   1        174.14        189.48         7.39 o
  -4  -6   1        102.12        106.44         3.14 o
  -3  -6   1         16.02         18.17         2.20 o
  -2  -6   1         74.96         74.87         2.67 o
  -1  -6   1        696.60        710.62        31.65 o
   0  -6   1        167.94        164.01         3.45 o
   1  -6   1         23.05         21.84         2.13 o
   2  -6   1        135.60        145.89         2.76 o
   3  -6   1         18.01         20.21         1.72 o
   4  -6   1         48.68         51.00         1.74 o
   5  -6   1        161.05        157.16         8.46 o
   6  -6   1          5.29          2.77         3.15 o
   7  -6   1          0.71          2.77         3.22 o
   8  -6   1         39.54         24.43         4.67 o
  -7  -5   1         99.90        102.79         4.77 o
  -6  -5   1        111.85        122.58         3.39 o
  -5  -5   1          1.14          1.30         2.22 o
  -4  -5   1          0.60          0.93         2.08 o
  -3  -5   1        390.09        395.57        11.65 o
  -2  -5   1        760.01        697.17         5.47 o
  -1  -5   1        113.18        108.67         5.97 o
   0  -5   1          1.16          0.89         2.12 o
   1  -5   1         25.99         29.66         2.98 o
   2  -5   1        372.88        372.22        10.79 o
   3  -5   1        233.30        212.48         6.40 o
   4  -5   1          0.86         -0.11         2.55 o
   5  -5   1         57.18         57.88         2.64 o
   6  -5   1         55.63         53.92         2.99 o
   7  -5   1          9.90         10.37         2.78 o
   8  -5   1         93.50         91.09         7.14 o
  -8  -4   1         68.00         52.61         3.53 o
  -7  -4   1          4.86          7.44         2.38 o
  -6  -4   1          0.60         -0.26         2.63 o
  -5  -4   1        254.74        251.90         3.46 o
  -4  -4   1        325.63        306.61         5.09 o
  -3  -4   1         97.50         99.73         3.31 o
  -2  -4   1        170.00        141.41         3.38 o
  -1  -4   1         83.81         79.99         3.48 o
   0  -4   1          4.64          5.21         2.94 o
   1  -4   1        240.91        199.13         6.41 o
   2  -4   1        329.38        310.49         8.00 o
   3  -4   1        203.06        212.23         4.22 o
   4  -4   1          2.42          2.81         1.88 o
   5  -4   1         15.42         15.80         2.75 o
   6  -4   1        419.79        404.05        10.02 o
   7  -4   1        140.67        143.28         4.04 o
   8  -4   1          1.80          3.61         2.96 o
  -8  -3   1          1.08          4.65         3.44 o
  -7  -3   1         21.29         18.86         3.23 o
  -6  -3   1         74.56         67.05         3.17 o
  -5  -3   1        308.98        298.38         6.97 o
  -4  -3   1        254.57        253.29         5.35 o
  -3  -3   1         25.36         22.72         2.44 o
  -2  -3   1         34.34         35.12         2.46 o
  -1  -3   1        644.58        521.50         6.18 o
   0  -3   1        240.07        222.56        10.11 o
   1  -3   1        159.69        134.81         4.39 o
   2  -3   1         12.55          9.77         2.51 o
   3  -3   1         17.50         18.50         2.53 o
   4  -3   1        483.98        514.87        21.15 o
   5  -3   1        415.57        446.78         5.04 o
   6  -3   1        106.54        102.06         5.11 o
   7  -3   1         34.28         41.93         3.48 o
   8  -3   1         45.69         37.16         4.84 o
  -8  -2   1         29.97         24.19         5.32 o
  -7  -2   1         84.74         94.63         7.23 o
  -6  -2   1         80.46         71.80         4.17 o
  -5  -2   1         41.30         48.63         2.47 o
  -4  -2   1        253.03        285.88         5.73 o
  -3  -2   1          0.96          2.43         2.14 o
  -2  -2   1         18.80         18.25         2.89 o
  -1  -2   1       1902.29       1706.47        36.61 o
   0  -2   1          2.76          4.05         2.77 o
   1  -2   1        496.07        473.46         9.27 o
   2  -2   1       1398.40       1399.09        22.22 o
   3  -2   1       1898.45       2023.31        28.48 o
   4  -2   1         82.33         70.72         5.15 o
   5  -2   1         81.20         84.73         3.27 o
   6  -2   1        336.13        369.19        41.92 o
   7  -2   1        108.67        112.56         3.04 o
   8  -2   1          0.90         -1.27         2.71 o
  -8  -1   1         71.82         65.93         3.67 o
  -7  -1   1         68.36         74.26         4.01 o
  -6  -1   1         50.91         51.82         3.12 o
  -5  -1   1          2.04          0.39         2.70 o
  -4  -1   1        167.81        163.18         3.51 o
  -3  -1   1        977.62        982.20        31.38 o
  -2  -1   1        297.98        318.44         6.06 o
  -1  -1   1         44.42         39.84         3.94 o
   1  -1   1       1025.85        951.16        37.17 o
   2  -1   1          0.51          1.69         3.10 o
   3  -1   1        989.54        978.96         8.03 o
   4  -1   1       1106.78       1194.15        28.81 o
   5  -1   1        152.37        153.39         3.72 o
   6  -1   1         40.88         38.23         2.47 o
   7  -1   1         67.36         70.44         3.97 o
   8  -1   1         10.45          6.76         2.87 o
  -8   0   1         73.59         68.64         6.03 o
  -7   0   1         14.14         15.86         2.70 o
  -6   0   1         10.34         11.44         2.71 o
  -5   0   1        190.71        196.95         8.68 o
  -4   0   1          6.28          1.71         2.49 o
  -3   0   1         34.44         21.86         2.42 o
  -2   0   1       1181.75       1117.67        13.62 o
  -1   0   1        411.15        329.18         7.09 o
   1   0   1        619.21        535.66         8.81 o
   2   0   1       1234.23       1192.86        12.67 o
   3   0   1       1524.83       1509.09         9.44 o
   4   0   1        589.44        630.03         5.77 o
   5   0   1         13.55         15.27         4.37 o
   6   0   1         18.10         14.03         3.09 o
   7   0   1        111.27        119.00         8.54 o
   8   0   1          4.20          4.48         3.47 o
  -8   1   1         11.03          9.81         4.07 o
  -7   1   1        130.77        130.71         3.10 o
  -6   1   1          2.24          2.54         2.30 o
  -5   1   1          0.45         -0.10         2.73 o
  -4   1   1        892.91        937.62         6.69 o
  -3   1   1        441.20        437.49         5.04 o
  -2   1   1         67.88         65.02         3.41 o
  -1   1   1          5.18          7.51         2.53 o
   0   1   1       2493.27       2506.25        69.09 o
   1   1   1       5095.73       5399.93        82.97 o
   2   1   1       1130.12       1047.11        12.67 o
   3   1   1         19.20         15.51         2.22 o
   4   1   1        334.15        327.66        11.67 o
   5   1   1        221.48        211.79         3.64 o
   6   1   1          2.23         -1.28         2.28 o
   7   1   1         11.42          9.93         2.69 o
   8   1   1         65.93         59.26         3.36 o
  -8   2   1         20.89         11.38         2.51 o
  -7   2   1         24.72         29.97         3.05 o
  -6   2   1        377.37        387.04         4.30 o
  -5   2   1         28.35         31.71         5.44 o
  -4   2   1         10.06         16.63         3.37 o
  -3   2   1        171.33        182.59         3.74 o
  -2   2   1        331.90        312.48        10.43 o
  -1   2   1       2457.66       2501.91        82.35 o
   0   2   1       3573.49       3552.53        92.66 o
   1   2   1        316.81        271.92         4.47 o
   2   2   1        539.62        520.34         9.12 o
   3   2   1        250.94        258.79         3.97 o
   4   2   1          5.61          4.82         2.78 o
   5   2   1        110.27        108.79         4.34 o
   6   2   1         83.94         96.41        10.69 o
   7   2   1          1.63          3.41         3.23 o
   8   2   1         26.26         23.10         4.40 o
  -8   3   1         46.62         37.85         4.10 o
  -7   3   1         42.00         45.31         2.55 o
  -6   3   1         37.07         38.25         2.79 o
  -5   3   1          0.37          2.42         2.59 o
  -4   3   1          1.35          1.28         2.09 o
  -3   3   1       1404.08       1510.01         8.55 o
  -2   3   1       2322.56       2491.40        63.54 o
  -1   3   1         55.04         42.96         2.09 o
   0   3   1       1498.97       1540.28        18.36 o
   1   3   1       1105.42       1128.62         7.63 o
   2   3   1         85.81         92.07         3.35 o
   3   3   1        104.16         85.71         2.61 o
   4   3   1        338.59        352.63        17.12 o
   5   3   1         42.51         47.15         2.23 o
   6   3   1         20.79         26.56         3.43 o
   7   3   1         12.53          9.60         3.98 o
  -8   4   1          3.31          6.37         4.57 o
  -7   4   1          0.40          0.53         2.56 o
  -6   4   1         11.23         12.77         3.16 o
  -5   4   1        273.53        279.94        14.44 o
  -4   4   1        288.95        307.32        11.95 o
  -3   4   1        254.17        258.90         8.48 o
  -2   4   1       2121.08       2189.65        45.98 o
  -1   4   1        421.31        424.34         8.15 o
   0   4   1        409.42        409.31         4.78 o
   1   4   1        592.46        556.10        10.14 o
   2   4   1        620.98        635.55        24.63 o
   3   4   1         26.71         24.09         2.30 o
   4   4   1         53.29         53.44         2.86 o
   5   4   1         39.11         41.31         3.15 o
   6   4   1         21.10         23.80         2.54 o
   7   4   1         12.29         16.82         3.09 o
  -8   5   1          0.34          3.64         4.25 o
  -7   5   1         15.51         12.21         3.30 o
  -6   5   1        101.93        107.92         3.18 o
  -5   5   1        169.67        177.53         7.68 o
  -4   5   1        616.98        653.59        30.60 o
  -3   5   1        236.38        247.74         5.75 o
  -2   5   1          0.61          1.93         1.68 o
  -1   5   1        309.98        294.41         4.68 o
   0   5   1        132.71        139.02         3.47 o
   1   5   1        180.53        183.66         3.65 o
   2   5   1        341.02        349.89         4.01 o
   3   5   1         10.60          4.16         2.32 o
   4   5   1          0.48          1.41         2.48 o
   5   5   1         52.17         50.81         3.44 o
   6   5   1         72.46         61.42         2.91 o
   7   5   1         23.91         20.88         5.63 o
  -7   6   1          5.08          9.33         3.92 o
  -6   6   1        283.34        275.13         4.21 o
  -5   6   1        281.37        308.90         5.25 o
  -4   6   1          0.19          1.17         1.40 o
  -3   6   1         34.49         30.61         1.54 o
  -2   6   1        168.88        168.07         2.47 o
  -1   6   1        252.26        258.32         2.81 o
   0   6   1        211.18        211.78        11.69 o
   1   6   1         24.22         24.14         3.03 o
   2   6   1         18.88         20.85         3.52 o
   3   6   1         46.13         40.12         4.19 o
   4   6   1         56.46         54.99         2.87 o
   5   6   1         56.20         66.88        13.65 o
   6   6   1         29.22         16.68         5.41 o
  -7   7   1         60.70         49.46         4.06 o
  -6   7   1          2.01          1.67         1.82 o
  -5   7   1         97.28         95.19         2.74 o
  -4   7   1         53.29         56.17         2.13 o
  -3   7   1         11.59         10.29         1.35 o
  -2   7   1        232.04        231.27         3.34 o
  -1   7   1        175.45        184.47         4.34 o
   0   7   1          1.48          2.48         2.49 o
   1   7   1          9.11          7.75         2.06 o
   2   7   1        100.65        106.78        11.32 o
   3   7   1         81.50         94.29        12.25 o
   4   7   1         56.21         57.88         3.23 o
   5   7   1          8.77          8.87         4.17 o
  -6   8   1          2.12          0.32         2.58 o
  -5   8   1          8.46          4.39         2.23 o
  -4   8   1        166.02        161.19         3.51 o
  -3   8   1         49.24         59.57         3.24 o
  -2   8   1          1.52          0.04         1.61 o
  -1   8   1         82.97         88.13         2.24 o
   0   8   1         49.60         54.76         4.14 o
   1   8   1         10.61         15.84         2.22 o
   2   8   1        140.15        160.37         5.44 o
   3   8   1         36.31         31.44         3.29 o
   4   8   1          0.29          3.10         3.38 o
  -5   9   1         22.10         21.19         2.46 o
  -4   9   1         31.46         29.38         2.42 o
  -3   9   1         49.93         48.66         2.02 o
  -2   9   1          1.19          2.10         1.63 o
  -1   9   1         23.95         22.64         2.25 o
   0   9   1        191.40        218.14        10.43 o
   1   9   1          6.59          3.62         2.52 o
   2   9   1          2.35          1.11         3.75 o
   3   9   1         87.94         91.23        11.80 o
  -3  10   1         28.14         21.27         2.69 o
  -2  10   1         55.68         57.53         3.26 o
  -1  10   1          1.63          0.85         1.97 o
   0  10   1         35.42         31.96         2.69 o
   1  10   1         84.90         96.78        12.57 o
  -2 -11   2          2.40          3.71         2.98 o
  -1 -11   2          2.22          2.27         3.32 o
   0 -11   2         81.98         82.82         6.73 o
   1 -11   2        163.45        172.35        10.26 o
   2 -11   2         93.21         92.26         4.15 o
   3 -11   2         98.89         97.65         4.69 o
   4 -11   2         26.32         20.54         2.52 o
  -4 -10   2         12.01         10.60         4.37 o
  -3 -10   2          0.90          0.06         3.28 o
  -2 -10   2         15.00         15.80         3.22 o
  -1 -10   2        134.14        137.97         3.39 o
   0 -10   2        316.27        313.07        14.98 o
   1 -10   2        266.10        293.20         5.49 o
   2 -10   2         60.47         68.35         2.26 o
   3 -10   2          0.75         -0.30         1.95 o
   4 -10   2         35.32         32.39         2.30 o
   5 -10   2         22.93         20.25         2.72 o
  -5  -9   2          0.43         -1.46         3.08 o
  -4  -9   2          5.57          4.21         2.62 o
  -3  -9   2         88.12         85.34         4.43 o
  -2  -9   2        240.41        253.84         7.45 o
  -1  -9   2        389.20        442.07        17.75 o
   0  -9   2        487.86        515.40        17.42 o
   1  -9   2          9.10         10.23         2.17 o
   2  -9   2        357.86        382.38         7.97 o
   3  -9   2         33.85         35.40         2.54 o
   4  -9   2        447.14        459.62        14.91 o
   5  -9   2         36.40         31.99         2.18 o
   6  -9   2         20.88         22.04         3.02 o
  -6  -8   2          3.51          4.02         3.66 o
  -5  -8   2          5.85          0.03         3.38 o
  -4  -8   2        105.04        103.71         7.09 o
  -3  -8   2        520.98        571.54        14.64 o
  -2  -8   2        987.55       1002.21        73.55 o
  -1  -8   2         15.44         13.24         3.65 o
   0  -8   2        525.15        514.61         5.95 o
   1  -8   2         96.33         90.27         3.25 o
   2  -8   2        390.99        386.23         9.74 o
   3  -8   2         56.19         61.12         2.06 o
   4  -8   2        333.07        355.91        12.00 o
   5  -8   2         50.50         48.42         3.06 o
   6  -8   2          6.76          4.82         1.87 o
   7  -8   2         12.32         15.15         3.06 o
  -6  -7   2         42.28         46.58         4.14 o
  -5  -7   2        199.41        227.08        14.90 o
  -4  -7   2        912.71        967.25        32.46 o
  -3  -7   2        200.02        217.94         8.60 o
  -2  -7   2        302.57        294.26        24.30 o
  -1  -7   2          6.74          8.61         1.89 o
   0  -7   2        154.78        149.30         3.60 o
   1  -7   2        310.34        312.09        12.51 o
   2  -7   2       1103.46       1132.69        30.51 o
   3  -7   2         23.63         21.46         1.88 o
   4  -7   2          2.09          2.39         1.58 o
   5  -7   2         71.35         73.04         2.70 o
   6  -7   2          9.00         11.36         3.78 o
   7  -7   2         13.59         17.56         4.27 o
  -7  -6   2         51.19         42.45         3.87 o
  -6  -6   2        704.32        708.46        25.44 o
  -5  -6   2        202.79        235.76         4.38 o
  -4  -6   2        154.31        152.50         2.90 o
  -3  -6   2         43.59         41.13         2.85 o
  -2  -6   2         65.82         62.22         3.03 o
  -1  -6   2        117.72        104.71         4.00 o
   0  -6   2       1581.88       1646.80        33.29 o
   1  -6   2        283.24        271.18        12.10 o
   2  -6   2        240.10        242.05         5.90 o
   3  -6   2         10.03          9.62         1.85 o
   4  -6   2        140.09        142.99         5.07 o
   5  -6   2        133.11        130.77         3.30 o
   6  -6   2        196.42        210.56         4.49 o
   7  -6   2          4.36          3.42         3.34 o
   8  -6   2         10.40         12.05         4.34 o
  -7  -5   2         62.97         55.80         3.71 o
  -6  -5   2          0.23         -2.12         3.25 o
  -5  -5   2        118.43        110.52         2.94 o
  -4  -5   2         23.29         20.65         3.46 o
  -3  -5   2         27.10         23.19         2.37 o
  -2  -5   2       1953.85       1958.64        14.03 o
  -1  -5   2        376.78        364.71        28.80 o
   0  -5   2        576.63        545.83         6.20 o
   1  -5   2        153.10        144.32         4.45 o
   2  -5   2        269.87        267.42        11.26 o
   3  -5   2         57.15         59.85         3.15 o
   4  -5   2        227.06        255.06         4.39 o
   5  -5   2        139.47        154.78         9.53 o
   6  -5   2        100.18        119.33         3.96 o
   7  -5   2          7.27          4.37         3.26 o
   8  -5   2          0.16         -0.88         3.42 o
  -8  -4   2         12.84         10.62         5.01 o
  -7  -4   2         37.04         34.67         3.42 o
  -6  -4   2          6.55          2.89         3.25 o
  -5  -4   2         79.67         81.21         2.74 o
  -4  -4   2        390.78        398.47         5.41 o
  -3  -4   2        124.93        134.07         3.67 o
  -2  -4   2       2263.77       2306.56        70.68 o
  -1  -4   2        814.30        738.72        11.95 o
   0  -4   2       1704.83       1847.86        59.58 o
   1  -4   2          0.79          1.09         1.98 o
   2  -4   2        788.07        817.51        17.37 o
   3  -4   2        405.87        424.32         7.23 o
   4  -4   2        128.97        126.79         5.66 o
   5  -4   2        117.86        131.41         4.10 o
   6  -4   2          5.74          4.70         2.13 o
   7  -4   2         17.50         15.11         2.73 o
   8  -4   2         41.67         44.35         6.49 o
  -8  -3   2          4.23          0.56         3.01 o
  -7  -3   2         13.63         18.56         5.83 o
  -6  -3   2         19.81         18.23         2.19 o
  -5  -3   2        211.58        211.94        10.28 o
  -4  -3   2       1502.06       1524.92         8.18 o
  -3  -3   2        227.74        202.35         7.76 o
  -2  -3   2        349.75        423.70        43.26 o
  -1  -3   2        224.21        190.86         4.98 o
   0  -3   2        113.83         98.48         4.83 o
   1  -3   2         69.31         52.40         2.91 o
   2  -3   2        850.48        807.38         9.70 o
   3  -3   2       1356.21       1496.21        10.70 o
   4  -3   2         31.56         37.95         3.14 o
   5  -3   2        168.97        179.97         3.62 o
   6  -3   2        164.13        161.77         3.69 o
   7  -3   2        114.18        117.46         3.46 o
   8  -3   2         28.27         31.66         4.30 o
  -8  -2   2         11.37         12.43         3.76 o
  -7  -2   2         46.27         51.86         2.86 o
  -6  -2   2        310.89        307.38        13.60 o
  -5  -2   2        310.03        299.96         3.96 o
  -4  -2   2        115.80         97.19         3.46 o
  -3  -2   2          6.12          7.23         2.46 o
  -2  -2   2         13.43         21.40         4.47 o
  -1  -2   2        378.05        325.09        13.24 o
   0  -2   2       1043.76        994.00        41.98 o
   1  -2   2       2839.56       2905.65       159.54 o
   2  -2   2         21.14         28.98         3.56 o
   3  -2   2        113.89        141.31         4.23 o
   4  -2   2         74.79         81.14         3.47 o
   5  -2   2          5.70          9.07         2.21 o
   6  -2   2        250.22        245.81        10.08 o
   7  -2   2        344.01        349.78         5.03 o
   8  -2   2         23.81         22.38         3.08 o
  -8  -1   2        117.57         99.78         3.93 o
  -7  -1   2        145.30        167.53         3.20 o
  -6  -1   2         37.66         40.28         2.47 o
  -5  -1   2          6.91          6.51         2.74 o
  -4  -1   2        170.38        172.36         3.68 o
  -3  -1   2          1.37          3.13         2.15 o
  -2  -1   2         33.54         35.50         3.25 o
   0  -1   2        293.08        239.71         7.60 o
   1  -1   2       1110.97       1025.04        13.17 o
   2  -1   2         17.95         15.48         3.28 o
   3  -1   2          9.42          9.18         3.04 o
   4  -1   2        823.81        804.51         6.58 o
   5  -1   2        573.63        594.45         8.47 o
   6  -1   2        138.30        131.50         3.11 o
   7  -1   2        201.85        217.54         5.29 o
   8  -1   2          3.89          3.26         3.33 o
  -8   0   2         29.93         30.79         2.85 o
  -7   0   2         74.40         72.34         2.78 o
  -6   0   2         40.11         36.97         2.51 o
  -5   0   2         79.03         86.76         2.92 o
  -4   0   2        276.43        295.47         7.14 o
  -3   0   2       3016.68       3297.84        40.00 o
  -2   0   2          0.99          5.88         3.18 o
  -1   0   2         66.83         64.30         4.20 o
   0   0   2        322.94        234.12         5.97 o
   1   0   2       1536.58       1466.53        22.76 o
   2   0   2        368.74        322.83         5.22 o
   3   0   2       1283.75       1277.87        25.61 o
   4   0   2       1044.77       1094.66        61.01 o
   5   0   2        678.34        711.71        16.42 o
   6   0   2          0.76          0.79         1.80 o
   7   0   2          0.50         -1.28         3.21 o
   8   0   2         41.02         39.26         5.21 o
  -8   1   2         18.50         14.29         2.81 o
  -7   1   2          0.20          3.99         4.59 o
  -6   1   2         97.14        101.49         2.84 o
  -5   1   2        338.57        370.12         6.61 o
  -4   1   2         99.77         91.47         2.95 o
  -3   1   2        878.20        846.55         8.00 o
  -2   1   2          5.08          8.57         2.53 o
  -1   1   2       3073.13       3180.44        76.95 o
   0   1   2        735.53        689.49        24.80 o
   1   1   2       1082.60        999.89        42.66 o
   2   1   2       1359.56       1276.24        28.33 o
   3   1   2       2523.43       2685.17        85.73 o
   4   1   2        143.00        144.99         4.68 o
   5   1   2          2.56          4.23         3.52 o
   6   1   2         22.16         25.84         2.44 o
   7   1   2         59.56         65.13         3.13 o
   8   1   2         40.18         43.56        10.16 o
  -8   2   2         23.56         22.18         2.97 o
  -7   2   2        150.99        149.16         9.09 o
  -6   2   2         74.25         66.94         3.01 o
  -5   2   2        229.05        228.08        13.71 o
  -4   2   2          0.90          1.85         1.86 o
  -3   2   2         40.39         48.98         3.03 o
  -2   2   2         88.52         79.74         3.03 o
  -1   2   2        178.90        191.70         2.79 o
   0   2   2       1971.60       2081.18        67.74 o
   1   2   2       7005.27       8262.22        21.85 o
   2   2   2        223.81        210.71         7.22 o
   3   2   2          9.45         12.17         5.71 o
   4   2   2         99.69        104.79         2.63 o
   5   2   2        140.69        141.87         3.14 o
   6   2   2         67.29         73.54         3.65 o
   7   2   2         18.50         15.60         3.44 o
   8   2   2         24.37         18.47         3.76 o
  -8   3   2          1.89         -1.51         6.67 o
  -7   3   2        103.21        108.84         2.96 o
  -6   3   2         59.18         59.28         4.75 o
  -5   3   2          1.10         -1.03         2.52 o
  -4   3   2         23.08         24.27         3.42 o
  -3   3   2         97.85        105.64         3.34 o
  -2   3   2       1282.66       1376.85        45.50 o
  -1   3   2       3036.44       3249.74        49.72 o
   0   3   2        402.97        396.61         4.96 o
   1   3   2        397.00        373.47         4.52 o
   2   3   2         88.94         96.86         3.23 o
   3   3   2         36.70         38.70         5.55 o
   4   3   2        212.42        210.78         3.43 o
   5   3   2        131.58        138.07         3.31 o
   6   3   2         42.46         48.54         3.59 o
   7   3   2          1.21          1.50         3.80 o
  -8   4   2          4.94          8.39         3.02 o
  -7   4   2          7.81          9.26         2.62 o
  -6   4   2          8.43         11.50         3.14 o
  -5   4   2         50.04         46.89         4.58 o
  -4   4   2         90.36         93.32         2.81 o
  -3   4   2        903.88        928.64        13.91 o
  -2   4   2        909.24        912.64        14.09 o
  -1   4   2        443.50        440.81        10.88 o
   0   4   2          2.09          2.14         2.69 o
   1   4   2        225.09        222.86        10.42 o
   2   4   2        411.56        429.27        19.92 o
   3   4   2         79.23         82.81         2.63 o
   4   4   2         95.96         90.41         2.42 o
   5   4   2         47.94         48.98         2.89 o
   6   4   2         35.94         38.90         2.96 o
   7   4   2         17.86          9.00         4.55 o
  -7   5   2         42.31         30.98         2.92 o
  -6   5   2         45.65         44.40         8.47 o
  -5   5   2        249.44        246.04        13.52 o
  -4   5   2        191.86        195.04         3.84 o
  -3   5   2        208.72        208.57         4.81 o
  -2   5   2        189.85        193.65         2.36 o
  -1   5   2        309.71        305.30         3.56 o
   0   5   2         71.47         86.05         3.63 o
   1   5   2         87.64         94.53         3.08 o
   2   5   2        318.81        333.44        25.13 o
   3   5   2         72.82         72.48         3.82 o
   4   5   2         64.05         61.89         6.88 o
   5   5   2         54.38         49.66         2.59 o
   6   5   2          2.29          5.48         4.24 o
  -7   6   2         11.93          9.20         4.19 o
  -6   6   2         55.45         49.61         3.43 o
  -5   6   2        160.35        171.23         4.98 o
  -4   6   2        105.02        113.28         4.94 o
  -3   6   2        101.43         95.55         5.00 o
  -2   6   2         93.47         99.32         2.04 o
  -1   6   2        159.54        160.80         2.16 o
   0   6   2        103.43        108.89         2.57 o
   1   6   2         56.62         60.62         2.20 o
   2   6   2        323.40        313.73        12.59 o
   3   6   2         94.05         90.83         3.53 o
   4   6   2          2.80          3.24         2.19 o
   5   6   2          6.79          6.06         2.38 o
   6   6   2         19.50         15.08        10.17 o
  -6   7   2         33.39         34.34         4.67 o
  -5   7   2        126.43        122.86         2.33 o
  -4   7   2         69.60         77.21         2.36 o
  -3   7   2         39.81         43.79         2.29 o
  -2   7   2         30.67         29.65         1.50 o
  -1   7   2        111.19        118.91         3.85 o
   0   7   2        329.71        300.25         3.51 o
   1   7   2         61.20         55.07         2.87 o
   2   7   2          7.92          8.85         2.50 o
   3   7   2         13.55         18.93         2.48 o
   4   7   2          1.21          4.41         2.61 o
   5   7   2         50.10         56.99         3.81 o
  -5   8   2         67.04         64.58         4.62 o
  -4   8   2         25.41         24.65         2.53 o
  -3   8   2         16.33         19.89         3.38 o
  -2   8   2        153.62        157.73         6.60 o
  -1   8   2        132.17        133.61         4.58 o
   0   8   2         58.04         62.04         3.39 o
   1   8   2          0.45          0.32         2.44 o
   2   8   2          0.91          0.72         2.58 o
   3   8   2        108.18        124.53        10.53 o
   4   8   2         66.96         59.44         3.83 o
  -4   9   2        100.75         89.03         4.17 o
  -3   9   2         66.11         65.69         3.96 o
  -2   9   2         45.61         43.26         1.90 o
  -1   9   2          1.27          0.43         2.20 o
   0   9   2          0.79         -1.09         2.60 o
   1   9   2         58.26         70.26         7.98 o
   2   9   2         37.60         36.18         3.58 o
  -2  10   2          0.80         -0.61         2.88 o
  -1  10   2         30.65         20.31         3.03 o
   0 -12   3         20.45         17.40         2.75 o
   1 -12   3         16.40          9.62         2.70 o
  -3 -11   3          6.67          5.25         3.48 o
  -2 -11   3         10.25          8.74         4.14 o
  -1 -11   3         47.30         43.97         7.15 o
   0 -11   3         29.03         28.63         3.50 o
   1 -11   3         13.04         12.99         2.24 o
   2 -11   3         78.15         70.74         2.62 o
   3 -11   3        141.16        146.13         6.74 o
   4 -11   3         24.64         22.34         2.72 o
  -4 -10   3         22.58         23.60         4.38 o
  -3 -10   3         75.51         76.59         3.21 o
  -2 -10   3          5.53          7.89         3.14 o
  -1 -10   3          2.32          3.62         2.46 o
   0 -10   3        160.53        170.38         6.16 o
   1 -10   3        211.33        227.52         9.58 o
   2 -10   3         28.91         29.96         2.31 o
   3 -10   3         51.08         51.57         2.44 o
   4 -10   3        118.52        101.10         3.26 o
   5 -10   3         22.98         24.88         2.79 o
  -5  -9   3         25.30         25.25         4.57 o
  -4  -9   3         19.01         17.65         2.86 o
  -3  -9   3         15.18         15.51         2.32 o
  -2  -9   3         70.84         71.81         2.67 o
  -1  -9   3        113.07        115.66        13.47 o
   0  -9   3        121.36        119.73         4.57 o
   1  -9   3        233.02        233.26         8.43 o
   2  -9   3        161.67        169.20         6.15 o
   3  -9   3         52.21         59.82         2.43 o
   4  -9   3         16.98         19.78         2.05 o
   5  -9   3         17.35         13.57         2.10 o
   6  -9   3         27.47         27.15         2.80 o
  -6  -8   3         28.06         31.44         5.45 o
  -5  -8   3          1.95         -2.21         3.38 o
  -4  -8   3         44.33         44.72         5.84 o
  -3  -8   3        121.07        122.70         9.38 o
  -2  -8   3         59.69         59.92         4.07 o
  -1  -8   3        170.28        151.60         8.54 o
   0  -8   3        504.96        505.82        29.76 o
   1  -8   3        367.87        376.65        12.48 o
   2  -8   3          8.03          9.12         1.49 o
   3  -8   3          0.23          0.45         1.70 o
   4  -8   3        136.71        141.04         2.66 o
   5  -8   3         87.29         94.99         3.28 o
   6  -8   3          9.37         10.68         2.09 o
   7  -8   3         12.14          9.79         3.59 o
  -6  -7   3         90.60         82.50         6.82 o
  -5  -7   3         27.48         29.57         2.90 o
  -4  -7   3          2.02          3.92         2.62 o
  -3  -7   3        237.18        227.40         3.58 o
  -2  -7   3        851.21        835.10        26.86 o
  -1  -7   3        415.83        405.53        21.49 o
   0  -7   3         33.06         29.35         2.50 o
   1  -7   3         30.68         30.69         2.34 o
   2  -7   3        184.66        183.24         4.97 o
   3  -7   3         89.28         90.27         3.77 o
   4  -7   3         72.37         69.38         2.02 o
   5  -7   3        106.34        111.36         4.07 o
   6  -7   3         52.06         54.97         3.67 o
   7  -7   3         16.96         14.25         4.26 o
  -7  -6   3          6.27          6.73         3.73 o
  -6  -6   3          0.15         -2.29         3.34 o
  -5  -6   3         99.79        111.05         2.93 o
  -4  -6   3        260.83        246.30         5.02 o
  -3  -6   3        613.70        615.92        11.95 o
  -2  -6   3        517.60        484.05         8.88 o
  -1  -6   3          4.62         10.23         2.72 o
   0  -6   3         17.65         21.97         2.88 o
   1  -6   3        353.52        349.71         4.58 o
   2  -6   3        281.26        258.19         6.69 o
   3  -6   3        135.45        128.73         4.69 o
   4  -6   3        192.67        225.73         4.46 o
   5  -6   3         82.82         78.99         3.33 o
   6  -6   3          4.34          3.84         3.23 o
   7  -6   3         12.55         10.86         3.44 o
  -7  -5   3          4.94          3.59         3.26 o
  -6  -5   3        105.79         97.01         8.45 o
  -5  -5   3        570.38        547.64         4.84 o
  -4  -5   3        339.50        349.87         9.83 o
  -3  -5   3          1.81          3.16         1.97 o
  -2  -5   3        236.11        242.23         3.85 o
  -1  -5   3        372.38        356.53         5.28 o
   0  -5   3          3.21         11.18         2.89 o
   1  -5   3        526.23        475.89        17.14 o
   2  -5   3       1781.88       1945.36        80.41 o
   3  -5   3         50.20         57.33         3.37 o
   4  -5   3         11.44         10.75         2.71 o
   5  -5   3         75.10         82.52         3.30 o
   6  -5   3         59.61         63.69         3.60 o
   7  -5   3         13.11         15.36         3.30 o
   8  -5   3          9.81          7.13         3.59 o
  -8  -4   3         29.04         27.88         7.89 o
  -7  -4   3        123.02        127.66         7.05 o
  -6  -4   3        186.52        196.42         3.38 o
  -5  -4   3        149.94        140.49         3.09 o
  -4  -4   3        200.38        194.43         3.27 o
  -3  -4   3         12.73         14.75         3.00 o
  -2  -4   3         22.40         33.94         3.27 o
  -1  -4   3       1613.43       1566.66        11.11 o
   0  -4   3       2416.85       2538.42        58.26 o
   1  -4   3         28.96         26.40         2.58 o
   2  -4   3        174.65        168.08         5.61 o
   3  -4   3         77.69         95.76         4.16 o
   4  -4   3          1.48          0.23         2.68 o
   5  -4   3        178.40        168.74         3.91 o
   6  -4   3        134.89        139.13         3.96 o
   7  -4   3          1.15          2.72         3.18 o
   8  -4   3          0.22          1.08         3.41 o
  -8  -3   3         91.02        102.05         3.93 o
  -7  -3   3         71.29         73.53         3.04 o
  -6  -3   3        106.82         99.86        10.61 o
  -5  -3   3         77.17         84.35         3.46 o
  -4  -3   3         13.08         15.63         2.32 o
  -3  -3   3        264.39        227.97        13.82 o
  -2  -3   3       1834.87       1909.98        55.79 o
  -1  -3   3       1354.15       1314.49        34.52 o
   0  -3   3        759.06        694.22        12.22 o
   1  -3   3        240.72        228.26        11.07 o
   2  -3   3         27.20         33.03         3.47 o
   3  -3   3       1209.22       1193.43        15.68 o
   4  -3   3        179.96        178.71         3.87 o
   5  -3   3          1.26          1.68         2.15 o
   6  -3   3         29.89         28.50         2.36 o
   7  -3   3          0.12          2.11         3.17 o
   8  -3   3         15.32         14.24         4.26 o
  -8  -2   3        128.72        126.73         9.22 o
  -7  -2   3         53.88         58.43         2.98 o
  -6  -2   3         56.28         57.29         2.57 o
  -5  -2   3         72.05         68.79         3.09 o
  -4  -2   3       1191.62       1261.09        14.80 o
  -3  -2   3        722.64        680.83         6.18 o
  -2  -2   3        653.84        608.11        18.69 o
  -1  -2   3          1.08          1.93         3.27 o
   0  -2   3         45.13         45.08         4.94 o
   1  -2   3        936.11        879.58        22.17 o
   2  -2   3        301.02        258.30        10.23 o
   3  -2   3        372.82        348.80         9.40 o
   4  -2   3         53.81         50.14         2.63 o
   5  -2   3         66.55         62.65         3.64 o
   6  -2   3         37.76         36.38         3.29 o
   7  -2   3        119.63        118.70         3.45 o
   8  -2   3         17.91         14.69         3.07 o
  -8  -1   3          0.63          0.48         2.69 o
  -7  -1   3         23.15         24.89         4.10 o
  -6  -1   3        130.31        136.13        13.59 o
  -5  -1   3        211.69        210.07         9.33 o
  -4  -1   3       1156.58       1200.42         7.47 o
  -3  -1   3        129.52        131.91         3.42 o
  -2  -1   3        370.04        372.54        12.62 o
  -1  -1   3        801.01        765.32        20.32 o
   0  -1   3       1088.94        981.37        10.99 o
   1  -1   3        416.20        379.86         7.16 o
   2  -1   3         27.73         20.93         2.59 o
   3  -1   3          1.34          5.01         2.77 o
   4  -1   3         38.92         43.37         2.40 o
   5  -1   3         46.02         47.31         2.47 o
   6  -1   3         55.10         53.57         2.89 o
   7  -1   3         93.26         94.21         5.32 o
   8  -1   3         32.59         31.70         3.69 o
  -8   0   3         25.90         24.44         3.06 o
  -7   0   3         90.26         91.36         3.31 o
  -6   0   3        348.25        348.82         4.09 o
  -5   0   3         73.32         72.51         2.45 o
  -4   0   3          2.45          1.16         2.14 o
  -3   0   3        480.88        484.46        13.87 o
  -2   0   3        104.57         85.62         3.60 o
  -1   0   3        251.61        227.34         9.82 o
   0   0   3       1200.71       1119.67        21.21 o
   1   0   3          1.04          2.01         2.45 o
   2   0   3        120.70        109.68         3.13 o
   3   0   3         73.57         71.00         2.84 o
   4   0   3        222.91        214.36         3.47 o
   5   0   3         70.69         72.62         8.60 o
   6   0   3         87.66         95.10         3.61 o
   7   0   3        180.91        180.25         3.56 o
   8   0   3         25.26         21.19         4.42 o
  -8   1   3         73.62         62.65         4.48 o
  -7   1   3        137.92        150.86         4.00 o
  -6   1   3         30.51         32.26         2.89 o
  -5   1   3         37.46         37.93         2.65 o
  -4   1   3         64.63         64.24         2.64 o
  -3   1   3        437.28        435.48        13.14 o
  -2   1   3        698.48        649.05         5.89 o
  -1   1   3         30.35         40.87         1.76 o
   0   1   3          7.66          6.29         2.51 o
   1   1   3        252.01        241.11         9.17 o
   2   1   3          0.50          0.61         2.69 o
   3   1   3          3.53          3.06         1.86 o
   4   1   3        587.64        572.45         6.99 o
   5   1   3        413.54        423.13        10.83 o
   6   1   3         28.82         35.91         2.56 o
   7   1   3         29.32         24.11         2.69 o
  -8   2   3          4.61          5.85         3.53 o
  -7   2   3         60.69         60.40         2.66 o
  -6   2   3         73.78         69.64         2.58 o
  -5   2   3         43.24         45.23         2.91 o
  -4   2   3        187.39        178.09        12.99 o
  -3   2   3        156.77        139.07         3.49 o
  -2   2   3        124.39        120.24         4.11 o
  -1   2   3         36.70         33.09         1.81 o
   0   2   3         26.78         26.69         2.23 o
   1   2   3          4.00          2.86         2.21 o
   2   2   3        608.24        600.74         5.26 o
   3   2   3        393.16        416.39        24.51 o
   4   2   3        309.94        310.60        11.13 o
   5   2   3        190.35        184.63         6.85 o
   6   2   3          2.53          0.24         2.68 o
   7   2   3          4.83          8.98         3.01 o
  -8   3   3          9.41          3.82         3.08 o
  -7   3   3         27.94         32.11         3.31 o
  -6   3   3        139.11        137.85         3.36 o
  -5   3   3         37.67         38.61         2.70 o
  -4   3   3         27.38         30.93         2.76 o
  -3   3   3        283.98        293.80         3.92 o
  -2   3   3          0.87          1.07         1.69 o
  -1   3   3        157.07        168.58         2.22 o
   0   3   3        215.03        197.00         3.30 o
   1   3   3        686.88        738.97        18.16 o
   2   3   3        816.26        797.33        11.99 o
   3   3   3        268.43        287.64        24.49 o
   4   3   3          1.01          0.78         2.11 o
   5   3   3         48.74         51.52         2.54 o
   6   3   3         89.56         92.07         2.98 o
   7   3   3         25.16         24.52         4.46 o
  -8   4   3         16.86         10.66         3.57 o
  -7   4   3          1.27         -3.47         3.69 o
  -6   4   3         72.52         79.88         3.61 o
  -5   4   3        231.06        231.93         3.47 o
  -4   4   3         12.38          8.39         2.56 o
  -3   4   3         49.22         55.89         1.74 o
  -2   4   3        161.31        149.82         2.11 o
  -1   4   3        142.53        152.62         2.29 o
   0   4   3        567.96        565.43         5.12 o
   1   4   3        799.24        842.01        24.11 o
   2   4   3         31.86         30.90         2.05 o
   3   4   3         25.21         22.38         3.19 o
   4   4   3         81.45         97.43         3.52 o
   5   4   3        141.78        152.50         3.19 o
   6   4   3         77.59         79.92        10.26 o
  -7   5   3         50.35         56.66         6.89 o
  -6   5   3          8.09          4.94         2.30 o
  -5   5   3          0.48          3.55         2.00 o
  -4   5   3          0.83          1.40         1.28 o
  -3   5   3          1.36         -0.17         1.43 o
  -2   5   3        587.94        604.27        16.02 o
  -1   5   3        748.50        767.16        13.42 o
   0   5   3          4.75          3.10         2.18 o
   1   5   3         53.02         63.42         2.50 o
   2   5   3        147.51        160.32         3.01 o
   3   5   3        205.87        202.54         5.43 o
   4   5   3        115.70        127.48         3.24 o
   5   5   3          2.02          5.46         2.63 o
   6   5   3          7.82          3.39         3.15 o
  -7   6   3          2.47          2.35         2.42 o
  -6   6   3          0.76         -0.10         2.32 o
  -5   6   3          9.46          9.37         1.82 o
  -4   6   3        132.37        137.47         5.80 o
  -3   6   3        185.21        195.50         2.39 o
  -2   6   3         87.14         89.35         1.93 o
  -1   6   3        131.33        149.64         3.88 o
   0   6   3         33.74         33.30         2.25 o
   1   6   3        172.07        143.95         9.62 o
   2   6   3        257.46        288.21         6.59 o
   3   6   3         21.48         29.96         4.66 o
   4   6   3          7.92         10.29         3.20 o
   5   6   3          9.38          9.70         5.06 o
  -6   7   3          5.91          2.90         2.20 o
  -5   7   3        111.35         98.48         3.16 o
  -4   7   3         93.10         93.76         3.94 o
  -3   7   3         18.29         21.66         1.85 o
  -2   7   3         27.99         28.70         1.64 o
  -1   7   3        260.47        257.78         5.27 o
   0   7   3        161.08        177.06         3.39 o
   1   7   3         12.85         17.07         2.63 o
   2   7   3         45.17         54.01         6.29 o
   3   7   3         26.53         24.52         4.91 o
   4   7   3         13.51         11.61         3.47 o
  -5   8   3         15.11          8.89         2.43 o
  -4   8   3         63.60         64.09         6.44 o
  -3   8   3         98.75         90.11         3.61 o
  -2   8   3         50.03         45.42         1.98 o
  -1   8   3         60.00         70.67         3.60 o
   0   8   3         61.90         63.41         2.79 o
   1   8   3          9.24          6.07         2.63 o
   2   8   3         23.12         24.63         2.99 o
   3   8   3         16.82         17.87         3.53 o
  -3   9   3         42.12         32.24         2.77 o
  -2   9   3          7.45          6.15         2.59 o
  -1   9   3         23.74         18.22         2.66 o
   0   9   3         58.75         57.44         2.39 o
   1   9   3          1.33          3.43         3.96 o
  -1 -12   4         17.11         12.99         3.50 o
   0 -12   4        196.34        192.96        28.25 o
   1 -12   4          5.85          6.35         2.88 o
   2 -12   4          1.96          2.27         2.55 o
  -3 -11   4         13.97          6.94         4.31 o
  -2 -11   4         97.41        114.47        17.71 o
  -1 -11   4         23.75         18.28         2.79 o
   0 -11   4         69.99         65.88         3.64 o
   1 -11   4         14.64         13.16         2.26 o
   2 -11   4         12.32         12.33         2.24 o
   3 -11   4          8.58         10.45         2.50 o
   4 -11   4         85.97         85.98         3.44 o
  -4 -10   4         57.85         65.89         6.05 o
  -3 -10   4         44.80         41.73         2.66 o
  -2 -10   4         74.49         74.10         6.13 o
  -1 -10   4         26.16         32.46         3.30 o
   0 -10   4          0.70          0.73         2.45 o
   1 -10   4          1.39         -0.04         2.12 o
   2 -10   4         14.45         16.19         2.22 o
   3 -10   4        233.66        241.21        10.02 o
   4 -10   4        171.39        174.56         7.64 o
   5 -10   4         63.08         59.30         3.68 o
  -5  -9   4          9.36          5.98         3.45 o
  -4  -9   4         68.17         70.31         4.07 o
  -3  -9   4        119.69        121.45         7.45 o
  -2  -9   4          7.82          9.04         2.67 o
  -1  -9   4         70.64         62.02         3.32 o
   0  -9   4          4.96          4.01         2.46 o
   1  -9   4        347.08        335.86         6.14 o
   2  -9   4        209.22        228.98         8.63 o
   3  -9   4        300.90        316.24        10.82 o
   4  -9   4        135.49        142.45         4.15 o
   5  -9   4          0.12          0.88         2.09 o
   6  -9   4          0.32          0.51         2.74 o
  -6  -8   4         47.22         38.69         3.84 o
  -5  -8   4         67.48         69.09        10.58 o
  -4  -8   4         19.93         22.20         3.33 o
  -3  -8   4         13.25          8.51         2.91 o
  -2  -8   4          0.20         -0.23         2.12 o
  -1  -8   4         33.71         33.17         3.83 o
   0  -8   4        242.98        245.20         8.17 o
   1  -8   4       1317.68       1304.90        51.46 o
   2  -8   4        327.28        328.59        11.41 o
   3  -8   4          0.98          0.62         1.78 o
   4  -8   4         14.01         17.77         2.27 o
   5  -8   4          1.09          2.03         2.00 o
   6  -8   4         42.20         39.26         2.57 o
   7  -8   4         85.44         63.87         4.00 o
  -7  -7   4         37.15         36.93         4.40 o
  -6  -7   4         47.72         44.89         2.63 o
  -5  -7   4          2.83          4.81         3.24 o
  -4  -7   4          4.23          4.94         2.60 o
  -3  -7   4          0.35          2.62         2.63 o
  -2  -7   4        195.32        190.19         5.34 o
  -1  -7   4       1213.86       1202.07        52.21 o
   0  -7   4        588.01        601.56        41.20 o
   1  -7   4        316.30        312.09        12.23 o
   2  -7   4         47.38         44.78         2.31 o
   3  -7   4        156.21        155.29         5.35 o
   4  -7   4        129.28        131.53         2.81 o
   5  -7   4        416.36        471.78         6.71 o
   6  -7   4         25.80         29.30         3.41 o
   7  -7   4          9.25         12.01         4.20 o
  -7  -6   4          0.67          2.07         4.17 o
  -6  -6   4         18.86         20.03         3.28 o
  -5  -6   4          2.70          4.96         2.66 o
  -4  -6   4          0.47          0.59         1.86 o
  -3  -6   4        631.08        620.40         5.52 o
  -2  -6   4       1205.89       1287.48        52.82 o
  -1  -6   4       1008.36       1043.78        32.35 o
   0  -6   4         11.11          6.15         3.03 o
   1  -6   4        271.58        305.13        12.18 o
   2  -6   4        419.58        435.70        11.35 o
   3  -6   4        401.16        436.07        12.66 o
   4  -6   4        109.23        119.49         4.30 o
   5  -6   4        196.84        190.12         4.51 o
   6  -6   4         34.77         34.44         3.70 o
   7  -6   4          4.19          3.75         3.24 o
  -7  -5   4         12.64          9.35         3.33 o
  -6  -5   4          0.14         -1.83         2.52 o
  -5  -5   4        248.08        251.70         4.56 o
  -4  -5   4        430.69        430.40         4.33 o
  -3  -5   4       1059.74       1053.53         7.07 o
  -2  -5   4        316.56        297.52         4.78 o
  -1  -5   4        118.83        165.31         6.40 o
   0  -5   4         72.15         86.63         4.45 o
   1  -5   4        276.53        309.52         6.92 o
   2  -5   4       1045.89       1119.34        42.18 o
   3  -5   4        540.92        523.53        18.11 o
   4  -5   4         13.02         13.55         2.94 o
   5  -5   4         73.30         78.86         3.27 o
   6  -5   4         49.68         52.17         7.49 o
   7  -5   4         16.07         15.13         3.27 o
   8  -5   4          7.11          8.33         4.28 o
  -8  -4   4          2.22          1.43         2.98 o
  -7  -4   4         10.58         13.68         3.23 o
  -6  -4   4        102.78        105.75         3.22 o
  -5  -4   4        955.37        936.33        10.25 o
  -4  -4   4        256.79        249.91         5.08 o
  -3  -4   4         36.93         53.92         3.55 o
  -2  -4   4        117.62        122.45         3.90 o
  -1  -4   4        333.63        368.77        13.80 o
   0  -4   4        819.46        822.54        13.35 o
   1  -4   4        536.13        504.22        30.75 o
   2  -4   4        491.43        487.38        25.47 o
   3  -4   4        593.32        629.02        27.35 o
   4  -4   4          0.29          0.27         2.51 o
   5  -4   4         25.72         25.20         2.77 o
   6  -4   4         67.12         72.07         3.64 o
   7  -4   4          3.50          3.48         2.61 o
   8  -4   4         28.52         30.37         4.46 o
  -8  -3   4         51.14         47.18         8.58 o
  -7  -3   4        258.94        269.88         3.99 o
  -6  -3   4         61.91         61.92         3.43 o
  -5  -3   4        101.06         89.90         2.62 o
  -4  -3   4        148.98        150.53         3.10 o
  -3  -3   4          0.31          2.05         2.46 o
  -2  -3   4        402.84        436.97        24.09 o
  -1  -3   4       1213.80       1244.08        10.56 o
   0  -3   4       1005.16        998.09        13.18 o
   1  -3   4        854.89        782.78         9.49 o
   2  -3   4         46.95         43.18         4.07 o
   3  -3   4        297.66        324.55        17.31 o
   4  -3   4          5.47          6.58         2.65 o
   5  -3   4          0.52          0.34         2.53 o
   6  -3   4        258.33        279.25         9.36 o
   7  -3   4         47.28         49.06         2.99 o
   8  -3   4          0.33          3.25         3.46 o
  -8  -2   4         42.79         44.39         9.46 o
  -7  -2   4         85.71        102.52         3.70 o
  -6  -2   4         25.98         22.89         2.07 o
  -5  -2   4         18.90         22.88         3.00 o
  -4  -2   4        391.33        423.49        12.19 o
  -3  -2   4        101.10         95.09         3.06 o
  -2  -2   4        422.06        395.13         4.97 o
  -1  -2   4       2518.12       2624.83        14.52 o
   0  -2   4        793.92        765.76        14.51 o
   1  -2   4        231.88        232.20         5.77 o
   2  -2   4         98.10        106.93         4.06 o
   3  -2   4         45.04         35.43         3.12 o
   4  -2   4        682.70        705.36         7.88 o
   5  -2   4         64.36         68.34         3.13 o
   6  -2   4         12.86         14.55         2.65 o
   7  -2   4          5.36          7.16         3.22 o
   8  -2   4          1.37          1.87         4.24 o
  -8  -1   4         41.84         47.95         7.99 o
  -7  -1   4         67.00         75.96         3.63 o
  -6  -1   4         35.50         39.14         3.60 o
  -5  -1   4          0.58          1.01         2.71 o
  -4  -1   4        583.75        580.37         8.30 o
  -3  -1   4       1247.40       1272.94        23.04 o
  -2  -1   4        441.34        395.54         5.28 o
  -1  -1   4       1001.48       1030.28        26.33 o
   0  -1   4          7.34          6.93         2.51 o
   1  -1   4         49.92         55.69         3.37 o
   2  -1   4        555.03        545.68         8.87 o
   3  -1   4        602.74        602.99        11.99 o
   4  -1   4        226.39        238.07         4.23 o
   5  -1   4          3.87          3.89         2.07 o
   6  -1   4         16.86         20.91         4.52 o
   7  -1   4         40.46         37.89         2.99 o
   8  -1   4         19.11         22.67         7.02 o
  -8   0   4         15.01         13.35         3.63 o
  -7   0   4         15.03         15.09         3.36 o
  -6   0   4         99.66         99.71         2.80 o
  -5   0   4        106.10        105.64         4.87 o
  -4   0   4        724.29        730.60        18.15 o
  -3   0   4       1456.32       1518.18        24.74 o
  -2   0   4        130.20        136.76         3.13 o
  -1   0   4        208.01        215.61         3.19 o
   0   0   4       1267.55       1282.63        16.61 o
   1   0   4       1090.43       1072.21        34.75 o
   2   0   4        241.08        226.60         3.74 o
   3   0   4          6.98          4.70         1.86 o
   4   0   4          1.54          1.04         2.13 o
   5   0   4          3.69          5.13         2.55 o
   6   0   4          2.37          1.07         4.60 o
   7   0   4         40.60         38.34         2.97 o
  -8   1   4          8.76          6.11         3.15 o
  -7   1   4         31.14         30.46         2.50 o
  -6   1   4        329.71        383.96         4.47 o
  -5   1   4        369.62        381.74         6.96 o
  -4   1   4          0.70          2.34         2.06 o
  -3   1   4         26.74         24.19         2.57 o
  -2   1   4        222.62        215.42         3.48 o
  -1   1   4        237.61        225.93         5.24 o
   0   1   4       1046.26       1027.22         8.34 o
   1   1   4        378.28        361.41         4.77 o
   2   1   4          4.04          7.10         2.70 o
   3   1   4         47.75         46.59         3.63 o
   4   1   4          8.45          9.21         2.16 o
   5   1   4         85.63         84.18         5.23 o
   6   1   4         54.51         59.14         3.41 o
   7   1   4         82.60         90.00         8.23 o
  -8   2   4         46.74         49.75        17.81 o
  -7   2   4        170.38        177.57         3.73 o
  -6   2   4         69.38         73.15         3.00 o
  -5   2   4          3.14          4.00         2.53 o
  -4   2   4          1.36          0.59         2.56 o
  -3   2   4        423.32        445.12        12.95 o
  -2   2   4        887.36        918.56        20.74 o
  -1   2   4        155.16        130.43         3.19 o
   0   2   4         56.50         43.63         2.97 o
   1   2   4          0.30          1.24         2.08 o
   2   2   4         21.02         18.71         2.22 o
   3   2   4          8.83         10.51         2.98 o
   4   2   4        126.36        125.63         3.28 o
   5   2   4        257.86        280.08         4.04 o
   6   2   4         58.05         59.16         6.05 o
   7   2   4         23.42         21.59         3.20 o
  -8   3   4         12.97         15.66         5.10 o
  -7   3   4          8.39          5.55         3.26 o
  -6   3   4         24.39         24.74         2.69 o
  -5   3   4        142.39        137.78         3.27 o
  -4   3   4        106.22        114.72         2.59 o
  -3   3   4        268.46        262.20         8.88 o
  -2   3   4        497.07        483.28        11.84 o
  -1   3   4         18.49         19.13         1.62 o
   0   3   4         94.22        103.35         4.83 o
   1   3   4         23.06         30.47         2.77 o
   2   3   4         89.69         95.11         3.09 o
   3   3   4        225.87        225.27         8.77 o
   4   3   4        130.95        131.42         3.28 o
   5   3   4        126.63        120.68         3.78 o
   6   3   4         86.14         76.62         2.95 o
  -7   4   4         34.59         32.82         4.27 o
  -6   4   4         72.66         73.03         3.48 o
  -5   4   4        156.43        166.65         7.35 o
  -4   4   4        158.61        157.38         2.39 o
  -3   4   4          1.59          1.72         1.32 o
  -2   4   4         20.88         23.57         3.25 o
  -1   4   4          3.77          1.30         1.49 o
   0   4   4         14.63         13.07         2.95 o
   1   4   4        325.70        340.05         3.88 o
   2   4   4        253.56        269.48        11.97 o
   3   4   4        168.27        156.53         3.01 o
   4   4   4        163.36        155.96        16.32 o
   5   4   4          2.94          4.31         3.20 o
   6   4   4          7.31          8.84         4.65 o
  -7   5   4         14.07          9.54         4.25 o
  -6   5   4         92.89         87.03         5.14 o
  -5   5   4         69.92         75.20         2.33 o
  -4   5   4         16.55         20.47         1.60 o
  -3   5   4         43.13         37.39         1.72 o
  -2   5   4          0.23         -1.15         1.53 o
  -1   5   4        225.77        224.72         5.83 o
   0   5   4         26.36         36.09         2.26 o
   1   5   4        264.82        241.88        10.99 o
   2   5   4        467.27        483.08         4.53 o
   3   5   4          1.24          4.33         3.04 o
   4   5   4          1.65          0.77         3.16 o
   5   5   4         43.11         45.59         8.17 o
  -6   6   4         14.58         11.10         2.79 o
  -5   6   4          0.21          2.39         1.65 o
  -4   6   4          0.80          2.48         1.93 o
  -3   6   4          6.81          5.97         1.63 o
  -2   6   4          2.14          3.32         1.61 o
  -1   6   4        411.16        436.87         6.21 o
   0   6   4        364.49        357.41         7.08 o
   1   6   4          0.21         -1.72         2.52 o
   2   6   4         30.10         31.96         3.27 o
   3   6   4         55.98         54.20         7.63 o
   4   6   4         17.33         15.71         4.19 o
  -5   7   4          3.18          1.86         2.16 o
  -4   7   4          0.53         -0.32         1.69 o
  -3   7   4        129.79        124.40         2.81 o
  -2   7   4        185.44        185.38         2.51 o
  -1   7   4         41.00         38.45         2.59 o
   0   7   4         44.10         46.66         2.67 o
   1   7   4          8.39          8.13         3.08 o
   2   7   4         29.14         21.91         4.15 o
   3   7   4         82.19         75.23        10.54 o
  -4   8   4        113.46        104.34         5.57 o
  -3   8   4         33.61         28.92         2.60 o
  -2   8   4         18.53         17.72         3.55 o
  -1   8   4         16.62         17.77         2.36 o
   0   8   4         46.48         50.01         3.44 o
   1   8   4         29.22         24.53         3.48 o
   2   8   4         21.12         14.84         3.14 o
  -1 -12   5         19.50         19.30         4.39 o
   0 -12   5          0.12         -1.14         4.14 o
   1 -12   5          0.30         -1.21         2.96 o
   2 -12   5         28.02         28.58         3.18 o
  -3 -11   5         57.94         66.60         6.04 o
  -2 -11   5          3.75          3.09         3.47 o
  -1 -11   5          1.54          0.83         3.20 o
   0 -11   5         58.17         54.77         3.16 o
   1 -11   5        136.05        127.89         3.26 o
   2 -11   5         21.40         19.49         2.44 o
   3 -11   5          0.36          1.06         2.79 o
   4 -11   5          6.03          4.89         2.75 o
  -4 -10   5          8.29          6.87         5.30 o
  -3 -10   5          0.13         -2.37         2.37 o
  -2 -10   5          3.61          4.80         2.69 o
  -1 -10   5        150.53        145.61         5.66 o
   0 -10   5        174.42        180.40        12.21 o
   1 -10   5          8.00          8.72         2.16 o
   2 -10   5          2.83          3.47         2.24 o
   3 -10   5          0.38          2.03         2.16 o
   4 -10   5         68.73         66.73         3.42 o
   5 -10   5        113.87        112.63         6.13 o
  -5  -9   5          0.69          2.78         3.42 o
  -4  -9   5          0.18          0.91         2.27 o
  -3  -9   5        174.10        175.07         4.30 o
  -2  -9   5        189.54        220.60         4.39 o
  -1  -9   5         10.53         10.32         2.57 o
   0  -9   5         14.66         18.92         3.68 o
   1  -9   5          0.26          0.30         1.69 o
   2  -9   5          3.49          2.85         2.38 o
   3  -9   5        154.77        168.38         5.54 o
   4  -9   5        107.94        111.95         5.08 o
   5  -9   5         74.82         79.55         2.92 o
   6  -9   5         36.56         30.56         3.22 o
  -6  -8   5          5.12          2.84         2.98 o
  -5  -8   5         34.86         38.08         2.94 o
  -4  -8   5         80.47         82.71         2.83 o
  -3  -8   5        119.25        124.23         3.62 o
  -2  -8   5        101.02        112.26         3.92 o
  -1  -8   5         40.88         40.31         2.92 o
   0  -8   5          6.12          8.26         2.66 o
   1  -8   5        298.57        306.34         9.60 o
   2  -8   5        116.89        118.47         4.98 o
   3  -8   5        141.90        130.18         5.62 o
   4  -8   5        223.56        234.99        17.68 o
   5  -8   5         46.17         53.02         2.68 o
   6  -8   5          7.79          6.18         2.76 o
  -7  -7   5          7.64          6.24         5.69 o
  -6  -7   5         72.35         67.57         3.64 o
  -5  -7   5         80.05         84.96         8.94 o
  -4  -7   5         46.74         49.88         4.14 o
  -3  -7   5          0.57         -0.73         2.17 o
  -2  -7   5         11.66          8.72         2.28 o
  -1  -7   5         28.11         31.40         3.04 o
   0  -7   5          2.68          3.23         2.90 o
   1  -7   5        589.26        574.21        14.01 o
   2  -7   5        776.39        822.55        36.23 o
   3  -7   5         67.82         79.45         3.71 o
   4  -7   5         17.51         16.76         1.87 o
   5  -7   5         15.72         17.79         3.52 o
   6  -7   5         29.93         27.26         3.46 o
   7  -7   5         36.41         38.73         4.78 o
  -7  -6   5         14.03         15.64         3.41 o
  -6  -6   5         59.95         57.73         4.07 o
  -5  -6   5         43.39         39.77         3.36 o
  -4  -6   5          0.33         -1.28         2.57 o
  -3  -6   5          1.13          2.56         3.34 o
  -2  -6   5         14.40         16.12         2.80 o
  -1  -6   5        408.61        390.68         5.74 o
   0  -6   5        666.90        643.42         9.06 o
   1  -6   5        566.48        600.24        39.25 o
   2  -6   5        260.68        263.82        16.65 o
   3  -6   5          0.24          0.29         2.26 o
   4  -6   5          7.27          7.83         3.07 o
   5  -6   5        154.84        160.52         5.74 o
   6  -6   5        107.64        114.21         5.11 o
   7  -6   5         32.08         34.56         4.32 o
  -7  -5   5          8.58          8.56         2.69 o
  -6  -5   5         17.78         16.06         4.36 o
  -5  -5   5         31.53         35.02         2.30 o
  -4  -5   5         14.58         15.49         2.88 o
  -3  -5   5          3.43          7.39         2.30 o
  -2  -5   5        903.61        877.19        32.54 o
  -1  -5   5       1549.98       1617.09        11.36 o
   0  -5   5        261.98        270.47         7.20 o
   1  -5   5          0.72          0.17         2.44 o
   2  -5   5         86.25         85.64         6.12 o
   3  -5   5        127.15        122.50         6.26 o
   4  -5   5        234.87        249.30        16.61 o
   5  -5   5        213.22        206.48         4.68 o
   6  -5   5         37.06         40.55         3.45 o
   7  -5   5          2.14          0.87         3.25 o
  -8  -4   5         30.94         27.04         8.30 o
  -7  -4   5         13.76         15.97         2.38 o
  -6  -4   5         17.83         18.46         2.72 o
  -5  -4   5          2.17          1.53         1.88 o
  -4  -4   5        361.00        352.30        11.14 o
  -3  -4   5        586.01        619.32        19.49 o
  -2  -4   5        643.15        652.91        10.70 o
  -1  -4   5        502.34        497.18         6.82 o
   0  -4   5          0.62          1.24         3.37 o
   1  -4   5         13.39         17.55         2.78 o
   2  -4   5       1056.71       1053.27        71.11 o
   3  -4   5        830.37        891.61        24.56 o
   4  -4   5         61.90         59.42         5.02 o
   5  -4   5          5.66          5.03         2.76 o
   6  -4   5         23.85         25.84         3.29 o
   7  -4   5         73.49         61.84         3.83 o
  -8  -3   5          1.78          1.12         4.26 o
  -7  -3   5          3.39          0.98         3.22 o
  -6  -3   5         19.93         21.74         2.74 o
  -5  -3   5        334.60        365.77        10.75 o
  -4  -3   5        739.44        761.71        10.57 o
  -3  -3   5        328.63        302.17         4.03 o
  -2  -3   5         26.98         27.68         4.52 o
  -1  -3   5         46.99         55.34         3.02 o
   0  -3   5       1142.66       1194.10        38.32 o
   1  -3   5        598.38        580.79        17.09 o
   2  -3   5        516.61        488.68         8.09 o
   3  -3   5        199.45        199.94         5.16 o
   4  -3   5          0.57          0.48         2.59 o
   5  -3   5         91.68         90.36         3.32 o
   6  -3   5        129.93        126.05         8.50 o
   7  -3   5         23.19         22.31         3.47 o
  -8  -2   5         13.99         15.78         3.09 o
  -7  -2   5        101.21         98.41         3.00 o
  -6  -2   5        124.12        134.28         8.20 o
  -5  -2   5        264.32        274.97        15.42 o
  -4  -2   5        122.91        124.94         6.83 o
  -3  -2   5         11.67          8.82         2.35 o
  -2  -2   5         77.80         81.60         3.02 o
  -1  -2   5        910.36        944.73        10.99 o
   0  -2   5       1848.68       1978.14        36.24 o
   1  -2   5        111.11         80.57         2.78 o
   2  -2   5          2.11          6.48         2.26 o
   3  -2   5        548.54        586.14         6.44 o
   4  -2   5        146.36        147.47         6.86 o
   5  -2   5         22.52         21.22         2.31 o
   6  -2   5        119.02        121.84         3.51 o
   7  -2   5         21.51         21.16         3.41 o
  -8  -1   5         31.64         29.97         3.25 o
  -7  -1   5        173.78        199.13         4.34 o
  -6  -1   5         59.14         69.01        13.81 o
  -5  -1   5          0.29         -2.62         2.62 o
  -4  -1   5        119.77        129.51         3.03 o
  -3  -1   5        534.15        564.77        16.24 o
  -2  -1   5        608.66        592.42         6.56 o
  -1  -1   5        166.29        124.61         3.72 o
   0  -1   5        313.97        285.05         3.62 o
   1  -1   5        759.76        819.32        12.72 o
   2  -1   5          1.29          2.51         2.59 o
   3  -1   5        207.49        194.97         5.47 o
   4  -1   5        485.96        485.21        10.38 o
   5  -1   5         33.80         36.99         2.40 o
   6  -1   5          3.86         -1.30         6.34 o
   7  -1   5          1.15         -1.48         3.36 o
  -8   0   5         32.86         33.15         3.41 o
  -7   0   5         30.88         35.03         4.13 o
  -6   0   5         47.93         52.47         2.89 o
  -5   0   5         56.11         60.89         2.93 o
  -4   0   5        289.13        290.36         4.04 o
  -3   0   5        287.13        265.95         6.68 o
  -2   0   5        201.99        184.09         3.80 o
  -1   0   5        520.96        499.30         8.37 o
   0   0   5        119.47        135.28         4.54 o
   1   0   5        370.27        353.69         5.92 o
   2   0   5        337.41        343.82        13.72 o
   3   0   5        175.79        179.77         3.72 o
   4   0   5        169.67        171.54         5.15 o
   5   0   5         21.31         23.73         3.29 o
   6   0   5          8.06          6.22         3.30 o
   7   0   5         72.48         73.19         3.56 o
  -8   1   5         14.46          9.17         5.23 o
  -7   1   5         67.48         64.18         2.72 o
  -6   1   5         98.04        102.91         3.18 o
  -5   1   5         11.85         10.65         2.52 o
  -4   1   5        148.85        141.88         4.73 o
  -3   1   5        677.25        692.25         6.80 o
  -2   1   5        108.48        113.11         2.25 o
  -1   1   5         51.22         51.40         2.27 o
   0   1   5        492.34        523.84        13.27 o
   1   1   5        696.73        713.06         9.52 o
   2   1   5        232.14        237.83         3.90 o
   3   1   5         66.56         63.40         4.82 o
   4   1   5          7.37          6.87         2.51 o
   5   1   5         93.68        105.06         3.91 o
   6   1   5          0.15         -1.32         3.28 o
   7   1   5         15.32         14.53         3.56 o
  -8   2   5          7.96          5.28         3.54 o
  -7   2   5          6.46          5.97         2.70 o
  -6   2   5        103.09        114.81         3.68 o
  -5   2   5        140.70        136.57         4.35 o
  -4   2   5         48.15         51.16         2.16 o
  -3   2   5        179.73        183.12        11.82 o
  -2   2   5        317.11        318.99         6.90 o
  -1   2   5        338.10        346.91         8.87 o
   0   2   5        310.79        317.02         3.27 o
   1   2   5          3.42          4.83         2.18 o
   2   2   5         36.61         36.43         2.36 o
   3   2   5         21.22         24.21         2.69 o
   4   2   5          0.33          0.67         3.06 o
   5   2   5         51.66         59.25         6.03 o
   6   2   5         30.41         27.79         3.52 o
  -7   3   5         25.45         28.63         3.54 o
  -6   3   5        111.18        121.16         3.24 o
  -5   3   5         78.21         90.22         5.78 o
  -4   3   5         21.89         22.11         2.57 o
  -3   3   5        367.40        359.26        11.31 o
  -2   3   5        404.58        403.79         9.54 o
  -1   3   5          0.49          0.37         1.45 o
   0   3   5         54.66         59.22         1.92 o
   1   3   5        110.95        105.90         3.14 o
   2   3   5          1.74         -1.85         2.16 o
   3   3   5          2.56          0.92         2.36 o
   4   3   5         41.00         37.54         2.78 o
   5   3   5         69.87         70.61         7.90 o
   6   3   5         12.54         12.48         4.90 o
  -7   4   5          6.23          8.89         3.03 o
  -6   4   5         37.53         36.82         2.53 o
  -5   4   5        287.24        291.01         4.79 o
  -4   4   5         65.27         66.95         2.02 o
  -3   4   5          0.62          1.28         1.29 o
  -2   4   5        245.71        251.47         6.53 o
  -1   4   5        117.49        122.61         2.76 o
   0   4   5         11.43         12.03         1.85 o
   1   4   5          1.61          2.94         2.43 o
   2   4   5         96.43         94.61         2.69 o
   3   4   5         63.08         74.24         5.77 o
   4   4   5          3.77         -1.61         5.49 o
   5   4   5         32.23         28.54         6.10 o
  -6   5   5         35.56         26.32         2.47 o
  -5   5   5         20.08         16.83         1.85 o
  -4   5   5         86.61         88.37         2.76 o
  -3   5   5         47.94         54.58         2.39 o
  -2   5   5         15.03         18.81         2.23 o
  -1   5   5          9.36          9.81         1.80 o
   0   5   5         16.99         13.69         1.96 o
   1   5   5         31.94         33.80         4.89 o
   2   5   5         25.10         37.35         2.71 o
   3   5   5         62.57         63.87         3.79 o
   4   5   5         20.81         16.11         4.42 o
  -5   6   5         78.39         77.83         3.46 o
  -4   6   5         22.65         22.01         2.11 o
  -3   6   5          0.28          3.85         1.77 o
  -2   6   5         24.84         25.71         1.82 o
  -1   6   5         37.42         42.45         2.82 o
   0   6   5          5.20         10.09         2.87 o
   1   6   5         40.92         47.29         6.01 o
   2   6   5         31.31         28.65         3.53 o
   3   6   5         45.26         41.47         3.12 o
  -4   7   5         43.48         43.99         4.30 o
  -3   7   5          0.26          1.56         2.28 o
  -2   7   5          0.72          0.52         2.19 o
  -1   7   5         62.14         58.30         2.91 o
   0   7   5         17.31         16.92         2.10 o
   1   7   5         28.33         19.86         4.75 o
   2   7   5         36.24         30.86         7.48 o
  -1   8   5         55.99         44.23         4.13 o
  -1 -12   6         92.33         71.62         4.96 o
   0 -12   6        100.38        109.20         4.08 o
   1 -12   6          3.08          3.46         3.13 o
   2 -12   6          5.59          5.33         3.57 o
  -3 -11   6        151.05        150.93         5.04 o
  -2 -11   6         99.05        102.99         6.98 o
  -1 -11   6         30.21         27.43         3.54 o
   0 -11   6         38.87         39.40         3.58 o
   1 -11   6          3.85          4.38         2.40 o
   2 -11   6          7.25          7.15         2.59 o
   3 -11   6         47.27         47.29         3.85 o
   4 -11   6         73.90         76.85        11.09 o
  -4 -10   6        123.34        141.43         4.83 o
  -3 -10   6        171.76        155.35         3.88 o
  -2 -10   6         34.29         33.03         6.25 o
  -1 -10   6          5.41          4.26         3.25 o
   0 -10   6         26.84         28.78         3.49 o
   1 -10   6         90.53        102.66         3.40 o
   2 -10   6        148.78        150.10         5.16 o
   3 -10   6         61.98         65.19         3.55 o
   4 -10   6          8.92          7.48         3.31 o
   5 -10   6          0.50         -0.13         3.40 o
  -5  -9   6        146.60        135.65         8.44 o
  -4  -9   6         61.58         60.44         5.23 o
  -3  -9   6         10.69         11.12         2.69 o
  -2  -9   6          3.86          6.15         3.19 o
  -1  -9   6          3.64         11.36         3.21 o
   0  -9   6        466.24        437.78         6.45 o
   1  -9   6        390.32        389.67         6.46 o
   2  -9   6         52.90         59.93         3.12 o
   3  -9   6          9.02          7.57         3.20 o
   4  -9   6         10.43         11.83         2.61 o
   5  -9   6         36.95         32.42         2.84 o
   6  -9   6         79.82         72.70         3.56 o
  -6  -8   6        112.40        113.79         6.40 o
  -5  -8   6         33.61         32.48         2.87 o
  -4  -8   6          4.76          2.24         2.29 o
  -3  -8   6          0.26          2.78         3.15 o
  -2  -8   6        662.47        594.99        25.34 o
  -1  -8   6        423.94        397.13        11.05 o
   0  -8   6         13.57         11.20         3.02 o
   1  -8   6         19.26         18.15         2.91 o
   2  -8   6         17.69         17.63         2.72 o
   3  -8   6          1.56          0.71         2.55 o
   4  -8   6        253.60        257.67        17.04 o
   5  -8   6        115.52        115.78         3.62 o
   6  -8   6         59.83         61.00         3.55 o
  -6  -7   6          4.11          4.65         4.05 o
  -5  -7   6          4.79          4.42         2.60 o
  -4  -7   6        251.01        250.49         4.03 o
  -3  -7   6        402.89        384.95        14.72 o
  -2  -7   6        129.75        124.07         3.69 o
  -1  -7   6         43.69         40.23         3.06 o
   0  -7   6        242.45        242.56         6.17 o
   1  -7   6          9.48          8.69         3.73 o
   2  -7   6        392.30        390.37        26.80 o
   3  -7   6        128.86        126.02         5.95 o
   4  -7   6        247.61        258.20        14.73 o
   5  -7   6        185.87        201.34         8.05 o
   6  -7   6          0.79          0.93         3.78 o
   7  -7   6          0.39          0.00         4.47 o
  -7  -6   6          5.51          0.65         3.48 o
  -6  -6   6        130.95        131.78         3.45 o
  -5  -6   6        221.97        238.35        10.91 o
  -4  -6   6        130.71        121.61         3.38 o
  -3  -6   6        108.62        102.78         3.45 o
  -2  -6   6         35.04         33.99         2.93 o
  -1  -6   6         56.92         46.70         3.24 o
   0  -6   6          8.71         10.10         3.48 o
   1  -6   6        200.44        209.88         9.45 o
   2  -6   6       1142.79       1162.33        88.24 o
   3  -6   6        392.59        383.61        32.55 o
   4  -6   6          0.21          0.12         3.63 o
   5  -6   6          3.99          2.08         3.32 o
   6  -6   6         37.17         37.75         3.46 o
   7  -6   6          7.79          9.27         4.10 o
  -7  -5   6         29.02         29.46         3.10 o
  -6  -5   6        112.03        117.16         7.21 o
  -5  -5   6        238.76        269.97        13.67 o
  -4  -5   6          1.32          2.52         1.82 o
  -3  -5   6        103.86        101.76         3.03 o
  -2  -5   6          9.53          8.04         2.77 o
  -1  -5   6        157.95        177.70         9.74 o
   0  -5   6        971.41        990.74        24.45 o
   1  -5   6        818.26        812.84        53.53 o
   2  -5   6        259.99        259.01        18.82 o
   3  -5   6          3.19          2.85         2.10 o
   4  -5   6          4.28          6.80         3.03 o
   5  -5   6         18.71         18.31         3.23 o
   6  -5   6         40.42         38.36         3.51 o
   7  -5   6        105.49        101.20         4.95 o
  -7  -4   6         55.13         53.26         4.77 o
  -6  -4   6          6.86          7.36         3.28 o
  -5  -4   6          9.70          9.42         1.91 o
  -4  -4   6         36.61         38.88         2.52 o
  -3  -4   6         24.95         22.15         2.45 o
  -2  -4   6        557.68        571.73         5.92 o
  -1  -4   6       1930.44       2046.80        22.53 o
   0  -4   6        540.70        543.22        11.88 o
   1  -4   6         12.72         14.65         3.32 o
   2  -4   6        105.31        112.17         4.23 o
   3  -4   6         34.32         28.00         3.59 o
   4  -4   6          3.04          3.19         2.48 o
   5  -4   6        315.55        346.17         5.52 o
   6  -4   6        135.00        125.31         3.82 o
   7  -4   6         16.54         17.81         4.22 o
  -8  -3   6         41.65         30.47         6.00 o
  -7  -3   6         27.67         26.37         3.89 o
  -6  -3   6         53.91         59.28         3.92 o
  -5  -3   6         11.75         15.10         2.27 o
  -4  -3   6        200.79        201.93         3.85 o
  -3  -3   6        753.69        793.69        10.69 o
  -2  -3   6        474.49        468.22         7.91 o
  -1  -3   6        287.50        291.75         4.95 o
   0  -3   6        396.78        405.32        16.71 o
   1  -3   6        158.48        179.54         9.09 o
   2  -3   6         12.33         16.49         3.31 o
   3  -3   6       1264.52       1342.51        13.72 o
   4  -3   6        286.95        274.15         5.74 o
   5  -3   6         27.70         33.55         3.38 o
   6  -3   6         77.53         78.97         3.77 o
   7  -3   6          8.08          5.50         3.39 o
  -8  -2   6          0.33         -0.15         3.16 o
  -7  -2   6          1.72         -1.08         2.83 o
  -6  -2   6          0.22          2.38         2.61 o
  -5  -2   6        237.92        241.26        10.29 o
  -4  -2   6        552.52        546.54         4.64 o
  -3  -2   6        339.92        346.62         4.07 o
  -2  -2   6        285.77        314.44         4.54 o
  -1  -2   6        136.44        161.86         3.63 o
   0  -2   6          3.03          5.63         2.24 o
   1  -2   6       1089.29       1122.68        45.28 o
   2  -2   6        321.91        307.48         4.96 o
   3  -2   6        433.01        446.62         5.58 o
   4  -2   6        282.23        293.91         6.48 o
   5  -2   6          0.86          1.25         3.16 o
   6  -2   6         25.83         25.70         3.40 o
   7  -2   6         16.47         12.18         3.61 o
  -8  -1   6          0.22          0.85         3.26 o
  -7  -1   6         95.86         98.86         3.35 o
  -6  -1   6         77.72         86.30         3.12 o
  -5  -1   6        154.58        158.62         3.17 o
  -4  -1   6        685.24        710.74        31.64 o
  -3  -1   6         25.80         32.41         2.45 o
  -2  -1   6        155.84        168.68         3.67 o
  -1  -1   6        564.91        581.97         6.19 o
   0  -1   6        605.58        656.71        12.78 o
   1  -1   6        938.21        948.54        34.54 o
   2  -1   6        367.44        366.80         9.26 o
   3  -1   6         19.78         18.86         2.67 o
   4  -1   6        111.91        114.36         5.65 o
   5  -1   6          0.36         -0.45         3.14 o
   6  -1   6          2.45          2.43         3.25 o
   7  -1   6        164.26        138.24         6.53 o
  -8   0   6          5.49          5.32         6.26 o
  -7   0   6        151.52        154.33         6.10 o
  -6   0   6        330.33        351.33        18.61 o
  -5   0   6         31.64         27.58         2.81 o
  -4   0   6          2.57          2.66         1.78 o
  -3   0   6        314.80        328.53         8.83 o
  -2   0   6         46.69         42.23         2.49 o
  -1   0   6        736.20        760.95        12.34 o
   0   0   6       1101.46       1153.35        21.99 o
   1   0   6        208.85        202.38         3.90 o
   2   0   6         61.51         61.17         3.00 o
   3   0   6         21.08         20.72         2.63 o
   4   0   6         26.29         26.14         2.64 o
   5   0   6        404.65        425.92        17.77 o
   6   0   6         92.93         90.17         3.53 o
  -7   1   6          5.67          7.51         2.35 o
  -6   1   6         29.78         36.12         3.33 o
  -5   1   6          4.64          5.84         2.57 o
  -4   1   6          0.40          2.17         2.06 o
  -3   1   6        733.77        721.71         5.14 o
  -2   1   6        664.30        673.26        12.45 o
  -1   1   6        166.14        160.22         6.99 o
   0   1   6        306.25        323.32        14.99 o
   1   1   6         14.12         10.82         2.61 o
   2   1   6          3.02          2.16         2.04 o
   3   1   6        567.40        568.21         4.99 o
   4   1   6        390.88        437.50        33.19 o
   5   1   6         13.67         17.41         3.98 o
   6   1   6          2.68         -1.14         3.51 o
  -7   2   6          1.59         -3.49         3.49 o
  -6   2   6         21.29         16.04         2.61 o
  -5   2   6        122.65        131.10         4.74 o
  -4   2   6         88.88         82.95         2.61 o
  -3   2   6        506.19        530.12        13.02 o
  -2   2   6        565.80        574.14        11.12 o
  -1   2   6        153.51        147.95         2.05 o
   0   2   6         39.85         34.54         1.88 o
   1   2   6        915.13       1029.70        22.02 o
   2   2   6        638.76        621.96         7.17 o
   3   2   6         26.04         24.66         3.16 o
   4   2   6          5.71          5.39         4.20 o
   5   2   6          4.16          2.03         2.59 o
   6   2   6          4.03          3.11         4.45 o
  -7   3   6          9.08          3.54         3.51 o
  -6   3   6         42.91         38.49         2.85 o
  -5   3   6        333.79        375.84        11.36 o
  -4   3   6        180.28        194.07         5.52 o
  -3   3   6         36.43         37.16         1.56 o
  -2   3   6          0.23          1.64         1.56 o
  -1   3   6        380.29        395.59        10.97 o
   0   3   6        445.63        441.40        15.49 o
   1   3   6        185.47        180.78         2.94 o
   2   3   6         96.06         96.28         4.38 o
   3   3   6          0.56         -2.08         2.51 o
   4   3   6         15.94         14.83         2.62 o
   5   3   6          5.09          2.47         3.46 o
  -6   4   6        125.67        132.11         8.99 o
  -5   4   6          1.39          3.13         2.19 o
  -4   4   6         11.60         11.81         1.70 o
  -3   4   6         93.27         94.76         2.12 o
  -2   4   6        455.69        499.60        11.75 o
  -1   4   6        203.43        231.77         2.86 o
   0   4   6         94.69         92.51         6.04 o
   1   4   6         29.21         33.48         4.21 o
   2   4   6          0.85         -1.68         2.30 o
   3   4   6          0.16          0.64         3.09 o
   4   4   6          0.20          0.78         3.34 o
  -5   5   6         79.83         72.66         2.54 o
  -4   5   6        144.91        133.90         4.30 o
  -3   5   6         54.01         50.48         1.99 o
  -2   5   6        202.40        209.32         4.76 o
  -1   5   6        120.18        130.46         5.76 o
   0   5   6          4.39          5.20         2.00 o
   1   5   6          0.86          3.63         2.48 o
   2   5   6          0.46          3.39         3.14 o
   3   5   6         19.08         19.52         3.50 o
  -4   6   6        156.12        148.63         4.72 o
  -3   6   6         43.09         48.45         2.69 o
  -2   6   6          4.14          3.75         1.98 o
  -1   6   6         18.53         14.39         1.87 o
   0   6   6          8.41          5.93         2.37 o
   1   6   6          1.50         -4.06         4.06 o
   2   6   6         63.84         58.98         3.79 o
  -2   7   6         20.33         15.07         2.44 o
  -1   7   6         14.76         16.49         3.49 o
   0   7   6         36.17         30.41         4.35 o
  -1 -12   7         57.84         56.91         5.14 o
   0 -12   7        208.71        202.83         6.13 o
   1 -12   7        126.15        128.13         4.98 o
   2 -12   7         14.40         14.74         5.15 o
  -3 -11   7         20.64         17.76         4.38 o
  -2 -11   7        127.33        127.73        10.96 o
  -1 -11   7        248.43        233.73         5.23 o
   0 -11   7        119.17        126.38         4.87 o
   1 -11   7          6.09          8.31         3.31 o
   2 -11   7          4.21          5.11         3.82 o
   3 -11   7         58.77         56.50         4.54 o
   4 -11   7         81.84         75.08        11.33 o
  -4 -10   7         58.29         55.21         5.86 o
  -3 -10   7        324.75        319.43        21.47 o
  -2 -10   7        166.64        169.43        13.13 o
  -1 -10   7         14.58         17.81         3.64 o
   0 -10   7         25.02         25.47         3.69 o
   1 -10   7         84.42         71.49         6.93 o
   2 -10   7         78.76         83.85         4.29 o
   3 -10   7         27.31         31.17         3.37 o
   4 -10   7         46.60         46.55         3.55 o
   5 -10   7         13.28         10.96         3.44 o
  -5  -9   7        109.32        114.87        15.44 o
  -4  -9   7        132.77        132.91         5.73 o
  -3  -9   7        128.27        131.81         4.05 o
  -2  -9   7         60.22         59.35         3.55 o
  -1  -9   7         23.63         14.68         3.54 o
   0  -9   7         82.96         88.43         4.93 o
   2  -9   7        153.99        156.08         7.94 o
   3  -9   7         24.63         25.28         2.68 o
   4  -9   7          7.64          6.39         2.60 o
   5  -9   7          2.31          2.30         2.83 o
  -6  -8   7         87.87         76.07        11.45 o
  -5  -8   7         87.55         90.11         3.35 o
  -4  -8   7         62.50         63.89         3.58 o
  -3  -8   7         99.60         68.39        18.29 o
  -2  -8   7         79.59         73.91         3.21 o
  -1  -8   7         39.23         42.69         3.59 o
   0  -8   7        287.08        295.50         7.18 o
   2  -8   7          0.62          0.74         3.06 o
   3  -8   7         24.17         28.09         3.23 o
   4  -8   7          3.61          2.68         2.54 o
   5  -8   7        137.24        121.07        10.32 o
   6  -8   7         55.65         54.22         4.42 o
  -6  -7   7        115.77        104.67         7.37 o
  -5  -7   7        137.12        126.04         3.10 o
  -4  -7   7         11.13          7.28         3.10 o
  -3  -7   7         25.04         24.46         2.71 o
  -2  -7   7        496.52        520.30         5.88 o
  -1  -7   7        340.17        331.02        11.26 o
   0  -7   7          2.87          2.84         3.62 o
   2  -7   7          1.36          8.38         2.72 o
   3  -7   7        104.52        109.45         3.68 o
   4  -7   7         51.87         45.84         2.55 o
   5  -7   7         15.95         14.83         2.61 o
   6  -7   7         77.83         83.83         6.17 o
  -7  -6   7         57.85         48.61         3.81 o
  -6  -6   7         45.35         44.56         4.26 o
  -5  -6   7         52.62         51.94         3.45 o
  -4  -6   7        133.23        132.99         3.38 o
  -3  -6   7        202.58        199.19         7.20 o
  -2  -6   7        263.14        259.77         6.26 o
  -1  -6   7          9.61         12.53         2.76 o
   0  -6   7         46.28         47.45         4.74 o
   1  -6   7        121.57        133.29         7.86 o
   2  -6   7         75.60         69.75         6.58 o
   3  -6   7         19.91         17.99         2.09 o
   4  -6   7        168.67        179.79        12.62 o
   5  -6   7         55.21         60.24         4.57 o
   6  -6   7         15.81         18.08         3.62 o
  -7  -5   7         15.60          9.79         3.52 o
  -6  -5   7         43.54         41.80         2.95 o
  -5  -5   7        231.63        249.86         7.19 o
  -4  -5   7        216.44        224.22         5.20 o
  -3  -5   7          1.38         -0.16         2.23 o
  -2  -5   7         13.21         14.81         2.36 o
  -1  -5   7        306.96        325.86        10.38 o
   0  -5   7         27.57         26.49         3.70 o
   1  -5   7          1.99          3.63         2.47 o
   2  -5   7        687.88        685.32        54.80 o
   3  -5   7        169.82        163.06        11.02 o
   4  -5   7         12.89         19.04         3.41 o
   5  -5   7         27.71         26.07         3.74 o
   6  -5   7         31.30         25.66         3.71 o
   7  -5   7         39.91         33.09         4.58 o
  -7  -4   7         75.86         71.06         8.87 o
  -6  -4   7         54.98         54.90         5.04 o
  -5  -4   7         16.82         18.12         3.43 o
  -4  -4   7        136.02        135.38         4.94 o
  -3  -4   7        116.82        119.73         3.46 o
  -2  -4   7         91.97         80.83         3.68 o
  -1  -4   7          7.07         11.25         2.92 o
   0  -4   7        592.52        606.81        18.06 o
   1  -4   7        102.69         98.36         6.18 o
   2  -4   7        192.93        189.90         6.69 o
   3  -4   7        116.82        115.66         4.41 o
   4  -4   7          9.17          8.82         2.80 o
   5  -4   7         56.24         56.45         3.61 o
   6  -4   7         46.10         41.29         3.61 o
   7  -4   7         20.70         18.13         4.36 o
  -7  -3   7          1.89          1.76         2.64 o
  -6  -3   7         46.20         53.65         3.05 o
  -5  -3   7        188.41        213.41         5.99 o
  -4  -3   7          1.07          1.55         2.59 o
  -3  -3   7         19.97         17.34         2.72 o
  -2  -3   7         93.73         97.00         3.04 o
  -1  -3   7        316.13        336.62         5.95 o
   0  -3   7        538.86        522.99        12.32 o
   1  -3   7         55.71         55.98         3.55 o
   2  -3   7         11.03         14.13         2.17 o
   3  -3   7        184.83        178.57         4.20 o
   4  -3   7         79.39         77.78         3.44 o
   5  -3   7         37.69         42.49         3.49 o
   6  -3   7         35.92         36.30         3.55 o
  -7  -2   7        150.88        146.20         7.85 o
  -6  -2   7          3.11          1.20         2.65 o
  -5  -2   7          5.28          4.53         3.18 o
  -4  -2   7         76.28         80.88         5.39 o
  -3  -2   7        109.79        102.71         7.04 o
  -2  -2   7        184.59        179.24         3.76 o
  -1  -2   7        229.72        239.64         2.90 o
   0  -2   7        169.00        189.93         5.10 o
   1  -2   7         74.09         68.74         2.65 o
   2  -2   7         39.37         37.58         2.89 o
   3  -2   7        203.56        194.96         3.81 o
   4  -2   7        145.34        145.01         4.14 o
   5  -2   7          7.71          9.96         3.31 o
   6  -2   7          0.11          2.41         3.29 o
  -7  -1   7         19.26         11.58         3.98 o
  -6  -1   7          3.84          4.47         3.89 o
  -5  -1   7          0.25         -0.51         3.10 o
  -4  -1   7        194.07        193.54         3.27 o
  -3  -1   7        324.09        337.64        13.34 o
  -2  -1   7         53.37         51.80         2.96 o
  -1  -1   7         55.95         55.88         2.41 o
   0  -1   7        167.79        182.32         4.09 o
   1  -1   7        176.84        170.82         5.00 o
   2  -1   7        134.02        134.23         3.51 o
   3  -1   7         95.62         92.16         3.18 o
   4  -1   7          0.21          3.27         2.43 o
   5  -1   7         61.31         61.53         3.66 o
   6  -1   7        217.04        221.87         6.21 o
  -7   0   7          5.44          9.03         4.22 o
  -6   0   7         56.36         55.44         3.25 o
  -5   0   7         39.98         45.25         5.08 o
  -4   0   7         84.69         89.19         3.68 o
  -3   0   7        225.77        255.07         6.01 o
  -2   0   7         49.13         51.97         2.03 o
  -1   0   7         13.24          9.56         1.63 o
   0   0   7        424.12        428.61         3.54 o
   1   0   7        264.01        267.07         3.49 o
   2   0   7         81.18         80.76         2.69 o
   3   0   7        121.39        118.84         2.94 o
   4   0   7        560.74        593.37        38.25 o
   5   0   7         20.00         17.37         2.73 o
   6   0   7          7.69         10.79         4.30 o
  -7   1   7         17.62         13.73         3.11 o
  -6   1   7         79.70         77.95         3.50 o
  -5   1   7         74.08         88.04         8.88 o
  -4   1   7         19.82         25.51         3.57 o
  -3   1   7         52.81         53.78         1.84 o
  -2   1   7        407.36        413.01         8.90 o
  -1   1   7         44.64         45.93         1.94 o
   0   1   7         96.89        101.74         2.56 o
   1   1   7        439.22        439.14        22.28 o
   2   1   7        571.39        579.94        19.70 o
   3   1   7          4.47          3.52         3.11 o
   4   1   7         90.52         92.47         3.14 o
   5   1   7         51.63         44.95         4.17 o
  -7   2   7         42.79         40.21         4.47 o
  -6   2   7         51.08         48.18        11.56 o
  -5   2   7         17.02         18.05         3.24 o
  -4   2   7        163.08        165.19         3.60 o
  -3   2   7         36.27         34.72         2.28 o
  -2   2   7         39.65         41.67         1.73 o
  -1   2   7        274.91        268.74         5.84 o
   0   2   7        390.54        389.24         3.30 o
   1   2   7         71.43         71.91         3.03 o
   2   2   7        183.81        191.60        10.54 o
   3   2   7         12.95         13.47         2.63 o
   4   2   7         27.84         25.07         3.28 o
   5   2   7         90.09         90.10         3.87 o
  -6   3   7        183.91        172.98         3.17 o
  -5   3   7          9.04          6.17         1.70 o
  -4   3   7         97.14         99.80         1.95 o
  -3   3   7        182.35        199.12         2.76 o
  -2   3   7        351.21        399.00        12.02 o
  -1   3   7         71.63         76.45         3.60 o
   0   3   7        115.83        129.88         2.75 o
   1   3   7         21.21         23.19         2.65 o
   2   3   7        120.31        127.80         6.43 o
   3   3   7        103.67        100.71         2.87 o
   4   3   7          0.33         -1.02         3.34 o
  -5   4   7        108.77        106.51         2.76 o
  -4   4   7         65.62         65.89         1.88 o
  -3   4   7         50.95         48.23         1.89 o
  -2   4   7        179.67        186.02         6.21 o
  -1   4   7         15.79         16.61         2.20 o
   0   4   7         72.03         75.49         2.75 o
   1   4   7        129.63        126.90         2.60 o
   2   4   7         15.92         13.85         3.20 o
   3   4   7         34.29         33.71         4.28 o
  -4   5   7         78.45         77.56         3.42 o
  -3   5   7          0.27         -0.35         2.24 o
  -2   5   7         97.30         85.05         1.99 o
  -1   5   7        147.73        134.30         2.36 o
   0   5   7          7.42          6.68         1.67 o
   1   5   7         38.25         39.06         3.05 o
   2   5   7         63.07         72.36         5.40 o
  -2   6   7          6.63          6.30         2.33 o
  -1   6   7         89.20         87.05         2.78 o
   0   6   7         77.03         85.27         2.55 o
  -1 -12   8         17.03         18.41         4.79 o
   0 -12   8         26.17         28.52         5.61 o
  -3 -11   8          0.41         -0.94         4.25 o
  -2 -11   8          1.21          1.38         4.12 o
  -1 -11   8          0.18          1.02         3.89 o
   0 -11   8        147.09        160.16         6.73 o
   3 -11   8          1.81          4.02         4.77 o
  -4 -10   8          2.14          5.07         4.16 o
  -3 -10   8          1.95          2.90         3.22 o
  -2 -10   8         34.51         37.84         3.54 o
  -1 -10   8        399.84        377.95        12.14 o
   0 -10   8        423.23        426.53        15.05 o
   3 -10   8          0.58          1.18         3.23 o
   4 -10   8         21.58         22.37         3.75 o
  -5  -9   8         17.26          9.99         4.90 o
  -4  -9   8          3.64          3.73         2.67 o
  -3  -9   8        370.49        363.67         5.34 o
  -2  -9   8        579.55        595.61        20.46 o
  -1  -9   8         91.99        100.59         4.72 o
   2  -9   8          1.75          2.90         4.98 o
   3  -9   8        105.69        107.36         8.37 o
   4  -9   8         74.12         65.04         4.65 o
   5  -9   8        125.24        118.11        11.21 o
  -6  -8   8          3.85          0.32         4.25 o
  -5  -8   8        114.46         98.28         6.10 o
  -4  -8   8        240.27        242.81         4.56 o
  -3  -8   8        261.68        275.12         4.76 o
  -2  -8   8        354.51        361.76         7.29 o
  -1  -8   8          3.58          3.97         2.73 o
   2  -8   8        172.89        187.06         6.63 o
   3  -8   8        352.90        375.88        28.72 o
   4  -8   8         78.57         76.60         7.04 o
   5  -8   8         64.63         64.70         4.55 o
  -6  -7   8         89.94         82.93         4.62 o
  -5  -7   8        233.85        218.62         5.94 o
  -4  -7   8        310.50        322.67        14.18 o
  -3  -7   8          3.93        518.38       275.52 o
  -2  -7   8          5.28          5.95         2.48 o
  -1  -7   8         35.48         32.35         3.20 o
   2  -7   8        507.07        507.18        22.52 o
   3  -7   8        193.30        195.79        14.23 o
   4  -7   8         53.73         53.60         4.28 o
   5  -7   8         28.70         20.10         2.72 o
   6  -7   8         37.20         27.03         3.14 o
  -6  -6   8        222.35        200.37         4.61 o
  -5  -6   8         81.63         82.15         3.18 o
  -4  -6   8         14.38         14.11         2.69 o
  -3  -6   8         21.79         22.14         2.69 o
  -2  -6   8         39.97         45.82         2.99 o
  -1  -6   8       2031.99       2155.37        13.30 o
   0  -6   8        728.39        720.24        31.16 o
   1  -6   8        103.44        102.09         6.04 o
   2  -6   8         16.87         18.15         2.28 o
   3  -6   8          0.17         -0.30         2.43 o
   4  -6   8          3.15          2.17         2.14 o
   5  -6   8         92.45         92.89         6.58 o
   6  -6   8        105.82        108.77         6.82 o
  -7  -5   8         45.85         36.46         4.56 o
  -6  -5   8         48.64         47.60         3.53 o
  -5  -5   8          5.75          3.04         2.71 o
  -4  -5   8          0.65          0.37         3.46 o
  -3  -5   8       1080.97       1141.53        10.06 o
  -2  -5   8       1036.47       1020.24        15.77 o
  -1  -5   8         43.79         43.57         3.16 o
   0  -5   8         21.01         20.86         2.47 o
   1  -5   8         80.66         75.57         4.11 o
   2  -5   8          3.92          4.25         2.21 o
   3  -5   8        160.43        154.25         4.74 o
   4  -5   8        132.75        142.64         5.59 o
   5  -5   8         68.50         70.43         4.52 o
   6  -5   8         45.06         47.98         4.89 o
  -7  -4   8          9.89          5.76         6.49 o
  -6  -4   8          5.81          4.63         3.41 o
  -5  -4   8        586.22        649.60         6.70 o
  -4  -4   8        742.08        743.01        20.38 o
  -3  -4   8         90.49         90.47         3.21 o
  -2  -4   8          6.71          7.01         2.11 o
  -1  -4   8          2.68          3.13         1.88 o
   0  -4   8         16.89         15.37         1.86 o
   1  -4   8          5.59          8.14         2.20 o
   2  -4   8        264.56        262.71        10.57 o
   3  -4   8        328.21        314.57         5.63 o
   4  -4   8        102.35        111.29         6.31 o
   5  -4   8          1.97          0.65         3.18 o
   6  -4   8          0.13          0.06         4.06 o
  -7  -3   8        185.95        181.68         4.65 o
  -6  -3   8        179.60        184.47         3.81 o
  -5  -3   8        160.60        176.58         7.30 o
  -4  -3   8        152.63        149.96         2.92 o
  -3  -3   8          0.27          2.41         2.08 o
  -2  -3   8         93.15         92.21         3.24 o
  -1  -3   8          5.06          6.42         1.71 o
   0  -3   8        263.89        278.81         7.92 o
   1  -3   8        230.13        214.96         5.72 o
   2  -3   8        291.80        283.38        12.11 o
   3  -3   8         76.43         71.91         3.43 o
   4  -3   8          0.84          1.51         3.44 o
   5  -3   8          8.35          9.48         3.26 o
   6  -3   8          4.12          5.28         4.21 o
  -7  -2   8        119.69        109.61         5.00 o
  -6  -2   8         52.44         55.24         3.02 o
  -5  -2   8         15.80         18.25         2.30 o
  -4  -2   8          1.04          3.86         1.98 o
  -3  -2   8          1.19          1.61         1.98 o
  -2  -2   8          1.65          3.14         2.05 o
  -1  -2   8        205.86        196.01         3.51 o
   0  -2   8        876.66        893.90        15.18 o
   1  -2   8         94.64        101.39         2.74 o
   2  -2   8          9.60          9.95         1.80 o
   3  -2   8         49.52         51.62         3.51 o
   4  -2   8          1.31          1.63         3.07 o
   5  -2   8         11.13          8.94         3.37 o
   6  -2   8        149.76        156.52         5.26 o
  -7  -1   8         65.35         59.94         4.73 o
  -6  -1   8          3.24          5.28         2.69 o
  -5  -1   8         15.48         19.11         8.16 o
  -4  -1   8          1.71          3.28         3.08 o
  -3  -1   8        143.83        131.18         3.28 o
  -2  -1   8        434.77        434.57         6.01 o
  -1  -1   8         90.59        100.60         2.25 o
   0  -1   8         78.62         74.52         2.15 o
   1  -1   8         95.38         94.15         4.52 o
   2  -1   8         93.54         86.35         2.77 o
   3  -1   8         16.11         16.93         3.11 o
   4  -1   8        445.45        479.47         5.58 o
   5  -1   8         52.18         47.90         3.65 o
  -7   0   8          4.24          7.50         3.09 o
  -6   0   8          0.32          0.20         2.61 o
  -5   0   8          3.96          6.16         2.59 o
  -4   0   8        204.69        225.79         3.99 o
  -3   0   8        177.53        180.71         7.87 o
  -2   0   8        136.25        132.22         5.49 o
  -1   0   8         55.15         56.10         1.86 o
   0   0   8        112.35        112.07         4.01 o
   1   0   8         32.70         27.48         1.65 o
   2   0   8        398.50        427.57        14.38 o
   3   0   8         88.16        100.53         3.60 o
   4   0   8         46.14         50.69         3.13 o
   5   0   8         13.49          8.16         4.28 o
  -6   1   8         99.77         93.46         3.94 o
  -5   1   8         17.61         14.75         2.67 o
  -4   1   8        127.15        135.86         6.07 o
  -3   1   8        190.61        209.64         6.96 o
  -2   1   8         83.65         86.58         2.13 o
  -1   1   8          2.04          3.35         1.71 o
   0   1   8        290.88        330.96         9.77 o
   1   1   8        229.93        251.94         5.30 o
   2   1   8        114.84        115.31         2.93 o
   3   1   8          4.84          2.50         2.94 o
   4   1   8          3.81          7.59         2.62 o
   5   1   8         48.63         45.34         9.44 o
  -6   2   8        175.66        166.28         7.44 o
  -5   2   8         88.35         82.71         2.18 o
  -4   2   8         86.94         80.74         2.00 o
  -3   2   8          7.26          9.79         1.65 o
  -2   2   8        194.41        206.38         5.70 o
  -1   2   8         82.68         90.91         2.24 o
   0   2   8        141.61        155.54         5.04 o
   1   2   8         46.78         47.56         2.71 o
   2   2   8          8.65          9.73         3.09 o
   3   2   8         29.42         26.54         2.42 o
   4   2   8         19.14         13.01         4.15 o
  -5   3   8         24.23         21.95         2.46 o
  -4   3   8         14.06         10.42         1.92 o
  -3   3   8         36.95         36.36         1.98 o
  -2   3   8        236.16        247.84         2.97 o
  -1   3   8         28.91         28.98         2.21 o
   0   3   8          1.58          0.72         1.95 o
   1   3   8         60.05         57.36         2.19 o
   2   3   8         21.73         17.43         2.71 o
   3   3   8         26.61         20.98         3.50 o
  -4   4   8         71.45         62.72         2.77 o
  -3   4   8          2.91          5.41         2.32 o
  -2   4   8         40.16         39.68         2.11 o
  -1   4   8         74.58         72.77         4.27 o
   0   4   8          0.78          1.09         2.04 o
   1   4   8         17.84         16.96         2.96 o
   2   4   8        233.86        244.05        23.13 o
  -2   5   8          0.51          0.91         2.35 o
  -1   5   8         29.04         20.63         2.74 o
   0   5   8        154.45        161.07         3.05 o
  -2 -11   9         16.91         16.61         4.29 o
  -1 -11   9          0.99          3.17         4.86 o
   3 -11   9         24.42         22.02         7.76 o
  -4 -10   9         55.96         47.08         6.03 o
  -3 -10   9         22.10         25.08         4.23 o
  -2 -10   9          9.31         11.94         3.33 o
  -1 -10   9          2.80          4.77         3.79 o
   3 -10   9         11.98         14.32         5.11 o
   4 -10   9         15.05         12.46         4.08 o
  -5  -9   9         31.52         26.34         3.48 o
  -4  -9   9          4.95          8.91         4.18 o
  -3  -9   9          6.37          6.04         3.25 o
  -2  -9   9         26.09         24.76         3.46 o
  -1  -9   9         49.38         53.49         4.40 o
   3  -9   9         75.82         70.53         3.93 o
   4  -9   9        121.32        113.17         5.76 o
  -5  -8   9          8.15         10.11         3.47 o
  -4  -8   9          4.45          1.40         2.70 o
  -3  -8   9         22.15         23.33         5.78 o
  -2  -8   9        401.74        433.63         6.09 o
  -1  -8   9        126.52        130.85         5.15 o
   2  -8   9        276.17        287.90        18.77 o
   3  -8   9         21.52         21.58         2.94 o
   4  -8   9          1.09          1.16         2.52 o
   5  -8   9         66.00         55.59         3.76 o
  -6  -7   9          0.12         -3.47         3.47 o
  -5  -7   9          4.56          4.45         2.69 o
  -4  -7   9        113.46        120.16         3.14 o
  -3  -7   9        105.02        104.79         4.75 o
  -2  -7   9         76.26         85.53         3.80 o
  -1  -7   9        260.22        264.99         5.57 o
   2  -7   9         52.89         56.85         4.05 o
   3  -7   9        153.68        162.16        10.77 o
   4  -7   9         18.24         16.79         2.62 o
   5  -7   9          9.01          8.25         2.91 o
  -6  -6   9         35.02         30.21        10.10 o
  -5  -6   9         72.08         72.69         3.23 o
  -4  -6   9         26.49         29.03         3.41 o
  -3  -6   9        218.60        292.89        79.71 o
  -2  -6   9        448.71        426.92         8.11 o
  -1  -6   9         29.24         26.45         3.42 o
   0  -6   9         14.07         13.32         3.44 o
   1  -6   9        259.53        267.53        13.93 o
   2  -6   9        159.23        168.58        13.80 o
   3  -6   9         75.41         84.08         6.98 o
   4  -6   9          0.50          1.80         2.52 o
   5  -6   9          1.83          1.99         2.61 o
  -6  -5   9          0.72          3.30         3.49 o
  -5  -5   9        300.42        302.51         4.27 o
  -4  -5   9        418.02        444.60         4.98 o
  -3  -5   9          0.89          0.08         2.58 o
  -2  -5   9         27.34         28.09         2.76 o
  -1  -5   9        393.48        386.07        12.08 o
   0  -5   9        183.64        181.23         5.57 o
   1  -5   9        214.40        213.46         7.77 o
   2  -5   9         20.77         16.89         3.45 o
   3  -5   9          3.34          4.26         3.12 o
   4  -5   9         58.90         56.16         3.44 o
   5  -5   9          3.32          3.07         4.87 o
  -6  -4   9        175.10        195.46         4.48 o
  -5  -4   9         17.12         18.85         3.22 o
  -4  -4   9         69.65         69.31         3.06 o
  -3  -4   9         67.93         69.70         3.53 o
  -2  -4   9        129.15        127.61         3.17 o
  -1  -4   9        784.09        769.13        10.18 o
   0  -4   9         55.73         52.43         2.30 o
   1  -4   9         38.17         39.85         2.45 o
   2  -4   9        117.02        113.13         3.46 o
   3  -4   9          6.15          4.89         2.76 o
   4  -4   9          3.19          3.00         3.49 o
   5  -4   9         67.71         72.41         5.03 o
  -6  -3   9         19.87         16.38         3.44 o
  -5  -3   9         15.83         18.18         3.23 o
  -4  -3   9        162.02        170.09         3.77 o
  -3  -3   9        579.59        643.10         5.83 o
  -2  -3   9         20.48         23.76         2.18 o
  -1  -3   9         19.28         16.51         1.83 o
   0  -3   9        251.63        222.83         9.16 o
   1  -3   9         46.42         40.97         2.46 o
   2  -3   9          0.67         -0.83         2.51 o
   3  -3   9        232.33        243.20         5.21 o
   4  -3   9         33.73         38.24         4.17 o
   5  -3   9         11.62         16.17         4.33 o
  -6  -2   9         32.81         26.23         4.35 o
  -5  -2   9        204.70        202.70        13.42 o
  -4  -2   9         79.76         85.96         5.78 o
  -3  -2   9        143.48        155.51         8.31 o
  -2  -2   9        110.38         96.37         2.11 o
  -1  -2   9         66.89         62.33         1.81 o
   0  -2   9         24.55         28.79         2.00 o
   1  -2   9        186.85        186.68         3.02 o
   2  -2   9         20.08         22.38         2.30 o
   3  -2   9         64.29         62.25         3.55 o
   4  -2   9         64.79         62.84         4.86 o
   5  -2   9         15.05         11.35         4.28 o
  -6  -1   9         23.35         17.76         4.32 o
  -5  -1   9         81.69         78.38         4.29 o
  -4  -1   9        175.92        193.77         6.30 o
  -3  -1   9          1.75          1.49         1.92 o
  -2  -1   9          0.99          1.55         1.93 o
  -1  -1   9         56.46         58.98         2.31 o
   0  -1   9         96.76        105.98         2.76 o
   1  -1   9        116.73        129.45         3.64 o
   2  -1   9         42.23         48.74         2.74 o
   3  -1   9         28.39         29.45         5.12 o
   4  -1   9         14.61         11.62         3.23 o
   5  -1   9         16.33         15.86         4.32 o
  -6   0   9        145.28        156.84         3.84 o
  -5   0   9          3.27         -1.34         3.19 o
  -4   0   9          0.31         -0.12         1.74 o
  -3   0   9         75.84         76.65         2.07 o
  -2   0   9         34.28         33.43         2.06 o
  -1   0   9         32.44         35.36         2.25 o
   0   0   9        145.55        161.41         4.53 o
   1   0   9         80.79         83.20         2.87 o
   2   0   9          1.09          2.85         2.21 o
   3   0   9         27.87         29.03         3.34 o
   4   0   9         27.41         32.62         4.20 o
  -5   1   9         12.61         11.99         2.35 o
  -4   1   9          0.33          0.58         1.95 o
  -3   1   9         53.79         53.98         2.02 o
  -2   1   9        209.61        226.02         7.91 o
  -1   1   9         16.04         14.39         1.84 o
   0   1   9          4.53          3.87         2.18 o
   1   1   9        120.70        126.63         5.69 o
   2   1   9          7.14          7.34         2.00 o
   3   1   9          2.62          2.01         4.05 o
  -5   2   9         15.80         17.54         2.44 o
  -4   2   9         64.40         64.67         4.96 o
  -3   2   9         21.95         21.11         2.07 o
  -2   2   9         61.74         60.64         2.44 o
  -1   2   9         68.75         73.93         3.30 o
   0   2   9          3.60          6.50         2.21 o
   1   2   9         44.46         46.01         2.07 o
   2   2   9         59.46         59.83         3.55 o
   3   2   9          4.75          1.46         4.17 o
  -4   3   9         26.59         21.56         3.99 o
  -3   3   9         38.26         37.22         2.94 o
  -2   3   9          2.84          3.57         2.54 o
  -1   3   9         60.74         60.70         2.56 o
   0   3   9          6.91          9.45         2.15 o
   1   3   9          3.56          3.18         2.62 o
  -1   4   9          0.22         -1.29         2.57 o
  -2 -11  10        144.92        139.42         6.08 o
  -1 -11  10        113.26        113.44         9.08 o
  -3 -10  10        255.88        274.27         6.05 o
  -2 -10  10         95.25        104.98         5.32 o
  -1 -10  10         22.23         27.11         5.42 o
  -4  -9  10        100.70         99.64        13.09 o
  -3  -9  10          8.68          2.12         3.78 o
  -2  -9  10         17.09         16.84         3.58 o
  -1  -9  10         18.41         14.03         4.50 o
   3  -9  10         48.56         46.90         4.57 o
   4  -9  10          4.97          2.39         3.45 o
  -5  -8  10         44.42         38.41         5.40 o
  -4  -8  10          8.71          6.09         4.16 o
  -3  -8  10         15.54         12.60         3.34 o
  -2  -8  10          3.16          3.07         3.47 o
  -1  -8  10         48.23         51.78         4.39 o
   3  -8  10          2.98          3.55         2.77 o
   4  -8  10         24.90         20.29         3.36 o
  -5  -7  10          1.09          4.53         4.17 o
  -4  -7  10         25.08         17.04         3.40 o
  -3  -7  10          0.23          0.06         3.16 o
  -2  -7  10        529.72        551.70        11.69 o
  -1  -7  10        363.01        392.72         6.69 o
   2  -7  10         31.91         30.01         3.34 o
   3  -7  10         76.95         78.87         5.09 o
   4  -7  10         98.87         94.27        10.99 o
  -5  -6  10          0.44         -0.38         3.42 o
  -4  -6  10        213.21        219.37         5.90 o
  -3  -6  10        154.02        169.27        11.38 o
  -2  -6  10         99.67        101.88         4.75 o
  -1  -6  10         78.86         80.81         4.17 o
   0  -6  10          2.18          3.36         4.10 o
   1  -6  10         51.47         53.86         4.08 o
   2  -6  10        259.72        264.82        25.38 o
   3  -6  10        178.83        179.81        16.58 o
   4  -6  10         85.00         91.87         4.97 o
   5  -6  10          4.13          3.31         2.98 o
  -6  -5  10         45.93         34.32         3.42 o
  -5  -5  10         87.11         78.97         8.22 o
  -4  -5  10        139.48        147.32         4.39 o
  -3  -5  10         36.48         43.19         6.56 o
  -2  -5  10          0.40         -0.19         3.13 o
  -1  -5  10        116.70        119.56         4.51 o
   0  -5  10        127.25        132.43         3.61 o
   1  -5  10        171.93        177.84         4.90 o
   2  -5  10        423.38        430.94        12.56 o
   3  -5  10         72.69         70.28         4.60 o
   4  -5  10         15.19         11.36         3.92 o
   5  -5  10          1.96         -0.13         3.89 o
  -6  -4  10         34.61         28.71         8.03 o
  -5  -4  10         50.71         50.92         3.14 o
  -4  -4  10         27.38         27.10         3.55 o
  -3  -4  10         36.41         37.60         2.47 o
  -2  -4  10          9.82         10.63         2.01 o
  -1  -4  10        285.00        292.31        12.24 o
   0  -4  10        769.27        778.65        13.03 o
   1  -4  10         98.27         99.08         6.69 o
   2  -4  10          1.64          2.09         2.65 o
   3  -4  10          2.76          3.07         2.43 o
   4  -4  10         14.13         11.21         3.04 o
  -6  -3  10          8.71         12.26         4.36 o
  -5  -3  10         29.04         27.98         2.54 o
  -4  -3  10         13.33         15.02         3.25 o
  -3  -3  10        126.40        131.30         3.45 o
  -2  -3  10        475.77        475.69        10.86 o
  -1  -3  10        271.85        276.58        10.64 o
   0  -3  10         60.31         75.77         2.50 o
   1  -3  10          0.20          2.57         2.49 o
   2  -3  10          0.85         -0.39         2.32 o
   3  -3  10         33.63         35.57         2.90 o
   4  -3  10         43.24         41.51         3.89 o
  -6  -2  10          0.18          0.05         4.90 o
  -5  -2  10         27.97         29.75         3.39 o
  -4  -2  10        374.58        353.21        19.46 o
  -3  -2  10        281.84        284.86         4.22 o
  -2  -2  10         46.32         55.97         1.92 o
  -1  -2  10         13.38         18.35         1.83 o
   0  -2  10         32.90         35.04         2.61 o
   1  -2  10         17.95         19.85         2.09 o
   2  -2  10         16.46         17.08         2.62 o
   3  -2  10         30.80         28.50         2.46 o
   4  -2  10         26.75         26.50         4.35 o
  -5  -1  10         77.20         70.26         3.84 o
  -4  -1  10         80.55         82.75         3.49 o
  -3  -1  10        106.22        120.27         2.71 o
  -2  -1  10         15.10         18.28         1.99 o
  -1  -1  10          2.16          3.37         2.17 o
   0  -1  10         55.20         58.32         3.10 o
   1  -1  10         29.59         28.32         2.67 o
   2  -1  10          9.64          8.34         2.32 o
   3  -1  10         69.82         73.82         3.66 o
   4  -1  10         48.40         43.10         4.50 o
  -5   0  10         42.57         37.22         2.81 o
  -4   0  10         16.70         19.52         2.55 o
  -3   0  10         43.82         42.27         2.16 o
  -2   0  10         43.01         41.07         2.13 o
  -1   0  10          1.23          2.50         1.94 o
   0   0  10         18.27         14.27         2.02 o
   1   0  10        187.12        192.97         4.37 o
   2   0  10         43.00         47.31         3.51 o
   3   0  10          3.96          1.99         2.40 o
  -4   1  10         15.50         15.68         2.73 o
  -3   1  10          1.00          2.13         2.50 o
  -2   1  10         22.00         17.24         2.12 o
  -1   1  10         92.69         81.44         3.83 o
   0   1  10         43.33         41.49         2.06 o
   1   1  10         52.45         55.88         3.50 o
   2   1  10          6.58          4.32         2.43 o
  -3   2  10         58.35         53.48         3.97 o
  -2   2  10         80.66         72.44         2.66 o
  -1   2  10         56.09         54.94         2.82 o
   0   2  10          0.99          1.61         2.16 o
   1   2  10          0.58         -2.95         2.95 o
  -2 -10  11         23.09         22.81         4.76 o
  -3  -9  11        267.02        277.97        20.29 o
  -2  -9  11        192.78        198.46         5.83 o
  -1  -9  11          9.04          7.93         9.44 o
   3  -9  11         36.55         32.96         6.38 o
  -4  -8  11        102.32        108.87         4.85 o
  -3  -8  11         74.75         73.11         4.71 o
  -2  -8  11         26.90         25.18         3.82 o
  -1  -8  11         32.27         32.02         4.45 o
   3  -8  11         29.59         27.73         4.20 o
  -4  -7  11         37.23         35.93         3.68 o
  -3  -7  11         20.76         22.72         2.86 o
  -2  -7  11          0.17          0.19         3.16 o
  -1  -7  11         36.86         39.86         4.16 o
   2  -7  11         65.38         63.31         5.27 o
   3  -7  11         38.59         38.55         3.91 o
  -5  -6  11          8.53          2.52         4.38 o
  -4  -6  11          0.71          2.69         4.76 o
  -3  -6  11          0.36         -0.55         3.27 o
  -2  -6  11         34.50         35.18         3.58 o
  -1  -6  11        108.99        113.03         4.19 o
   0  -6  11         71.99         71.96         3.63 o
   1  -6  11         27.27         26.86         3.40 o
   2  -6  11         49.25         44.08         5.42 o
   3  -6  11        110.77        114.94         9.40 o
   4  -6  11         11.34          9.55         3.48 o
  -5  -5  11          4.86          3.44         3.53 o
  -4  -5  11         13.77         14.82         2.90 o
  -3  -5  11         10.27          7.88         3.27 o
  -2  -5  11         85.21         81.14         2.84 o
  -1  -5  11         95.77         97.15         3.26 o
   0  -5  11         55.21         55.06         2.74 o
   1  -5  11         73.96         70.36         3.25 o
   2  -5  11         12.82         11.87         3.17 o
   3  -5  11         69.90         71.08         4.44 o
   4  -5  11        128.99        106.73        14.47 o
  -5  -4  11          3.06          0.28         3.51 o
  -4  -4  11         88.37         69.95         3.51 o
  -3  -4  11         29.92         30.84         2.81 o
  -2  -4  11         53.17         55.41         2.61 o
  -1  -4  11        151.91        150.80         5.11 o
   0  -4  11          3.77          6.11         2.14 o
   1  -4  11         46.24         49.57         3.20 o
   2  -4  11        216.90        200.83         6.96 o
   3  -4  11         76.63         82.24         3.92 o
  -5  -3  11          4.01          1.85         3.31 o
  -4  -3  11        144.55        155.90        18.48 o
  -3  -3  11        114.02        107.70         5.59 o
  -2  -3  11         15.19         12.51         2.25 o
  -1  -3  11         68.24         70.90         2.87 o
   0  -3  11        295.25        286.63         4.64 o
   1  -3  11        107.68        109.27         7.54 o
   2  -3  11        103.60         99.40         3.46 o
   3  -3  11          4.40          4.47         3.37 o
  -5  -2  11         35.62         30.75         5.14 o
  -4  -2  11          0.15          1.73         2.32 o
  -3  -2  11         71.63         64.49         2.42 o
  -2  -2  11         72.18         68.60         2.52 o
  -1  -2  11        134.47        124.96         2.69 o
   0  -2  11        352.21        336.34        10.52 o
   1  -2  11          8.82          9.02         2.31 o
   2  -2  11          7.79          7.92         3.35 o
   3  -2  11         18.79         14.74         3.04 o
  -4  -1  11         24.53         22.44         3.02 o
  -3  -1  11        185.88        174.06         3.08 o
  -2  -1  11        276.01        263.48         6.34 o
  -1  -1  11          7.28          7.74         1.87 o
   0  -1  11          4.88          6.24         2.28 o
   1  -1  11         23.73         24.22         2.70 o
   2  -1  11         22.48         20.04         3.54 o
  -3   0  11         65.29         70.17         2.86 o
  -2   0  11         21.64         21.44         2.28 o
  -1   0  11          0.64          2.80         2.82 o
   0   0  11         39.01         35.56         2.33 o
   1   0  11        105.85        106.80         9.16 o
  -1   1  11         45.26         39.53         2.55 o
  -2  -9  12         68.60         65.06         5.74 o
  -3  -8  12         35.46         31.02         4.51 o
  -2  -8  12        192.65        187.94         7.03 o
  -1  -8  12         98.50        104.51         6.62 o
  -3  -7  12        113.84        103.78         5.22 o
  -2  -7  12         75.37         83.98         4.73 o
  -1  -7  12          1.21          0.28         4.33 o
   0  -7  12         33.33         38.58         7.44 o
   2  -7  12        111.68        109.33        11.12 o
  -4  -6  12        115.93        107.99         5.28 o
  -3  -6  12          0.88          3.95         3.40 o
  -2  -6  12         18.80         21.00         3.73 o
  -1  -6  12          4.06          3.53         2.91 o
   0  -6  12         67.44         65.28         3.99 o
   1  -6  12         66.46         62.40         4.28 o
   2  -6  12         16.18         15.50         3.69 o
  -4  -5  12          0.13         -0.17         4.28 o
  -3  -5  12         12.33         10.89         2.92 o
  -2  -5  12         27.35         26.70         3.09 o
  -1  -5  12        136.45        119.58         4.06 o
   0  -5  12         24.55         25.64         2.80 o
   1  -5  12          7.26          8.41         2.98 o
   2  -5  12         13.70         14.07         3.91 o
  -4  -4  12         37.23         27.77         3.62 o
  -3  -4  12         48.16         40.06         3.10 o
  -2  -4  12          4.71          5.09         2.85 o
  -1  -4  12         53.07         59.87         3.67 o
   0  -4  12         28.99         31.99         2.95 o
   1  -4  12          4.17         -0.80         3.32 o
   2  -4  12         31.74         23.07         3.77 o
  -3  -3  12         53.61         56.34         3.16 o
  -2  -3  12          4.79          7.75         2.36 o
  -1  -3  12          6.04          5.61         2.35 o
   0  -3  12         64.88         61.14         3.94 o
   1  -3  12         37.73         34.22         3.58 o
  -3  -2  12         22.67         20.38         3.00 o
  -2  -2  12         14.78         10.76         2.94 o
  -1  -2  12         12.02         13.84         2.91 o
   0  -2  12         85.30         79.39         2.98 o
   1  -2  12         86.27         67.96         6.73 o
  -1  -6  13         21.39         19.82         3.81 o
                                                
